# Supplementary material for: From START to FINISH: The Influence of Osmotic Stress on the Cell Cycle
Source: PLoS One. 2013 Jul 10;8(7):e68067. doi: 10.1371/journal.pone.0068067 (PMC3707922; doi:10.1371/journal.pone.0068067)
Supplement: Matlab Programme S1 — The Matlab code is written in such a way that the dose of the stress and the time point of application of the stress can be adjusted by the user. (ZIP) [file pone.0068067.s001.zip]

Archive with 11 entries (10 files):
- getNaClProfile.m
- __MACOSX/
- __MACOSX/._getNaClProfile.m
- Hog1singlepulse_plosone.m
- __MACOSX/._Hog1singlepulse_plosone.m
- Main.m
- __MACOSX/._Main.m
- ODE4OsmoticChanges_plosone.m
- __MACOSX/._ODE4OsmoticChanges_plosone.m
- Readme.rtf
- __MACOSX/._Readme.rtf
