# Supplementary material for: From START to FINISH: The Influence of Osmotic Stress on the Cell Cycle
Source: PLoS One. 2013 Jul 10;8(7):e68067. doi: 10.1371/journal.pone.0068067 (PMC3707922; doi:10.1371/journal.pone.0068067)
Supplement: Matlab Programme S1 — The Matlab code is written in such a way that the dose of the stress and the time point of application of the stress can be adjusted by the user. (ZIP) [file pone.0068067.s001.zip › Hog1singlepulse_plosone.m]

function [Hog1PPn_profile3] = Hog1singlepulse(NaCl_str,t_init,t_sim_dur)


global signal_type A maxNaCl t0 t1 t2 
%% set the type of osmotic changes
% signal type 
%     1: step increase of NaCl           2: single pulse of NaCl change
%     3: square pulse of NaCl change     4: staircase of NaCl change
% other paramters for signal type
%       A: Amplitude of NaCl increase
%      t0: the start time of NaCl change
%      t1: the duration of single pulse of NaCl change          OR
%          the on time of the pulse (Ton) for square pulse      OR
%          the duration of each step of staricase NaCl change
%      t2: the off time of the pulse (Toff) for square pulse
% maxNaCl: max level of NaCl for up-staircase change of NaCl
%
% for self-customized signal type, please modify 
% the file "getNaClProfile.m"

%% set initial conditions
initials = [
0.1231        % Pbs2     unit: uM
0.000616      % Pbs2PP   unit: uM
0.3426        % Hog1c    unit: uM
0.004443      % Hog1PPc  unit: uM
0.2918        % Hog1n    unit: uM
0.00338       % Hog1PPn  unit: uM
576000        % Glyc_in, unit: uM, intracellular glycerol
1.811         % Yt,      unit: uM, variable for transcriptional feedback
0.00338       % z1, 1st linear chain variable   unit: uM
0.00338       % z2, 2nd linear chain variable   unit: uM
0.00338       % z3, 3rd linear chain variable   unit: uM
0.00338       % z4, 4th linear chain variable   unit: uM
34.8          % Vos,  unit: fL
];

%% set relative and absolute error tolerance for ODE solver
options = odeset('RelTol',1e-6,'AbsTol', 1e-10);

% %% Start the simulation for normal step increase of NaCl
signal_type = 1;
A = NaCl_str;
t0 = t_init;


% set time course
time_course3 = 0:0.01:t_sim_dur-0.09;
% run simulations
[t,y] = ode23s(@ODE4OsmoticChanges_plosone,time_course3,initials);
NaCl_profile1 = getNaClProfile(t);
Vb = 23.2;
Vcell_profile1 = y(:,13)+Vb;
Hog1PPn_profile3 = y(:,6);
% Rt, corresponds to the nuclear Hog1 enrichment defined in the work of
% Matteal et al., Science, 2008, 319: 482-484 
Rt_profile1 = (y(:,5)+y(:,6))*0.8.*Vcell_profile1*602/6780;
