# Supplementary material for: From START to FINISH: The Influence of Osmotic Stress on the Cell Cycle
Source: PLoS One. 2013 Jul 10;8(7):e68067. doi: 10.1371/journal.pone.0068067 (PMC3707922; doi:10.1371/journal.pone.0068067)
Supplement: Matlab Programme S1 — The Matlab code is written in such a way that the dose of the stress and the time point of application of the stress can be adjusted by the user. (ZIP) [file pone.0068067.s001.zip › Main.m]

function cellcycle = Main

% This program investigate the influence of different dose of osmotic stress on cell cycle progression. The
% program output is the cell cycle duration, you can also modify the
% programme to have the concentration of the different components as an
% output. The detailed description of the model has been explained in the
% paper Radmaneshfar et al 2013,From START to FINISH: the influence of
% osmotic stress on the cell cycle. The Hog1PP signal has been adopted from
% the model by Zhi et al 2008.


clc
close all
clear all
%%
initialindex = 1;

%%
prompt = {'Enter the length of the simulation in minute','Enter the dose of stress, input 0 for no stress','Enter the time point of application of stress'};
dlg_title = 'Simulation setup';
num_lines = 1; 
def = {'300','0.4','20'};
answer = inputdlg(prompt,dlg_title,num_lines,def);


%%

t_sim_dur = str2num(answer{1});
sizeofmatrix = (t_sim_dur/0.01)-8;
jloop = 1;
%% Defining the required matrix to speed up the calculation

Mcm1 =  zeros(jloop,sizeofmatrix);            
Cln3 = zeros(jloop,sizeofmatrix);    
Bck2 = zeros(jloop,sizeofmatrix); 
Clb5_T = zeros(jloop,sizeofmatrix); 
Clb2_T = zeros(jloop,sizeofmatrix); 
Sic1_T = zeros(jloop,sizeofmatrix); 
Cdc6_T = zeros(jloop,sizeofmatrix); 
CKI_T = zeros(jloop,sizeofmatrix); 
RENTP = zeros(jloop,sizeofmatrix); 
Net1P = zeros(jloop,sizeofmatrix); 
PE = zeros(jloop,sizeofmatrix); 
V_db5 =zeros(jloop,sizeofmatrix); 
V_hdb5 = zeros(jloop,sizeofmatrix); 
V_db2 = zeros(jloop,sizeofmatrix); 
V_pdb2 =zeros(jloop,sizeofmatrix); 
V_hdb2 = zeros(jloop,sizeofmatrix); 
V_hpdb2 = V_db2(jloop,sizeofmatrix);
V_asbf =zeros(jloop,sizeofmatrix); 
V_isbf = zeros(jloop,sizeofmatrix); 
V_ash1 = zeros(jloop,sizeofmatrix); 
V_kpc1 =zeros(jloop,sizeofmatrix); 
V_pkpc1 = zeros(jloop,sizeofmatrix); 
V_hkpc1 = zeros(jloop,sizeofmatrix); 
V_hpkpc1 = zeros(jloop,sizeofmatrix); 
V_kpf6 = zeros(jloop,sizeofmatrix); 
V_pkpf6 = zeros(jloop,sizeofmatrix); 
V_acdh = zeros(jloop,sizeofmatrix);        
V_icdh = zeros(jloop,sizeofmatrix); 
V_ppnet = zeros(jloop,sizeofmatrix); 
V_kpnet = zeros(jloop,sizeofmatrix); 
V_dppx = zeros(jloop,sizeofmatrix); 
V_dpds = zeros(jloop,sizeofmatrix); 
SBF = zeros(jloop,sizeofmatrix); 
MBF = zeros(jloop,sizeofmatrix); 
k_Swe1 = zeros(jloop,sizeofmatrix); 
k_Mih1 = zeros(jloop,sizeofmatrix); 
Hog1P = zeros(jloop,sizeofmatrix); 
mass = zeros(jloop,sizeofmatrix);
mass1 = zeros(jloop,sizeofmatrix);
Cln2 = zeros(jloop,sizeofmatrix);
Clb5 = zeros(jloop,sizeofmatrix);
Clb2 = zeros(jloop,sizeofmatrix);
Sic1 = zeros(jloop,sizeofmatrix);
Sic1P = zeros(jloop,sizeofmatrix);
C2 = zeros(jloop,sizeofmatrix);
C5 = zeros(jloop,sizeofmatrix);
C2P = zeros(jloop,sizeofmatrix);
C5P = zeros(jloop,sizeofmatrix);
Cdc6 = zeros(jloop,sizeofmatrix);
Cdc6P = zeros(jloop,sizeofmatrix);
F2 = zeros(jloop,sizeofmatrix);
F5 = zeros(jloop,sizeofmatrix);
F2P = zeros(jloop,sizeofmatrix);
F5P = zeros(jloop,sizeofmatrix);
Swi5_T = zeros(jloop,sizeofmatrix);
Swi5 = zeros(jloop,sizeofmatrix);
APC_P = zeros(jloop,sizeofmatrix);
Cdc20_T = zeros(jloop,sizeofmatrix);
Cdc20_A = zeros(jloop,sizeofmatrix);
Cdh1_T = zeros(jloop,sizeofmatrix);
Cdh1 = zeros(jloop,sizeofmatrix);
Tem1 = zeros(jloop,sizeofmatrix);
Cdc15 = zeros(jloop,sizeofmatrix);
Cdc14_T = zeros(jloop,sizeofmatrix);
Cdc14 = zeros(jloop,sizeofmatrix);
Net1_T = zeros(jloop,sizeofmatrix);
Net1 = zeros(jloop,sizeofmatrix);
RENT = zeros(jloop,sizeofmatrix);
PPX = zeros(jloop,sizeofmatrix);
Pds1 = zeros(jloop,sizeofmatrix);
Esp1 = zeros(jloop,sizeofmatrix);
ORI = zeros(jloop,sizeofmatrix);
BUD = zeros(jloop,sizeofmatrix);
SPN = zeros(jloop,sizeofmatrix);
BE = zeros(jloop,sizeofmatrix);
Swe1 = zeros(jloop,sizeofmatrix);
Hsl1_Hsl7 = zeros(jloop,sizeofmatrix);
Swe1P = zeros(jloop,sizeofmatrix);
Mih1 = zeros(jloop,sizeofmatrix);
PClb2 = zeros(jloop,sizeofmatrix);
PTrim = zeros(jloop,sizeofmatrix);
PTrimP = zeros(jloop,sizeofmatrix);
PFF2 = zeros(jloop,sizeofmatrix);
PFF2P = zeros(jloop,sizeofmatrix);
Sic1h = zeros(jloop,sizeofmatrix);
Sic1hP = zeros(jloop,sizeofmatrix);
C5h = zeros(jloop,sizeofmatrix);
C2h = zeros(jloop,sizeofmatrix);
C5hP = zeros(jloop,sizeofmatrix);
C2hP = zeros(jloop,sizeofmatrix);
PTrimh = zeros(jloop,sizeofmatrix);
PTrimhP = zeros(jloop,sizeofmatrix);
Swe1MP = zeros(jloop,sizeofmatrix);
Swe1M = zeros(jloop,sizeofmatrix);
Start = zeros(jloop,sizeofmatrix);
BUDindex = zeros(jloop,sizeofmatrix);
NaCl_profile3 = zeros(jloop,sizeofmatrix);
t = zeros(1,sizeofmatrix);

%%


format long
load onecyccle_untreated1.mat
%--------------------------------------------------------------------------
%%  Wild-Type Cell Cycle Parameter Value
%--------------------------------------------------------------------------
k_g = 0.007702; 
M_massmax = 2.5;
kk_db5 = 0.01;
k_db2p = 0.15;
k_ppc1 = 4;
k_d3f6 = 1;
k_asb2 = 50;
k_dswi = 0.08;
kkk_s20 = 0.6;
kk_acdh = 0.01;
k_snet = 0.084;
kk_ppnet = 0.05;
k_dirent = 1;
kkk_s1pds = 0.03;
k_diesp = 0.5;
k_dspn = 0.06; 

kk_sn2 = 0;  
kkk_db5 = 0.16;
kk_sc1=0.012;
kk_sf6 = 0.024;
k_ppf6 = 4;
k_dib2 =0.05;
k_aswi = 2;
k_d20 = 0.3;
kkk_acdh = 0.8;
k_dnet = 0.03;
kkk_ppnet = 3;
k_direntp = 2;
kkk_s2pds = 0.055;
k_sori = 2;
k_asbf = 0.38;

kkk_sn2 = 0.15;
kk_sb2 = 0.001;
kkk_sc1 = 0.12;
kkk_sf6 = 0.12;
k_asb5 = 50;
k_asf2 = 15;
k_iswi = 0.05;
kk_a20 = 0.05;
kk_icdh = 0.001;
kk_a15 = 0.002;
kk_kpnet = 0.01;
k_sppx = 0.1;
kk_d1pds = 0.01;
k_dori = 0.06;
kk_isbf = 1.07*0.6;
k_dn2 = 0.12;
kkk_sb2 = 0.04;
k_d1c1 = 0.01;
kkkk_sf6 = 0.004;
k_dib5 = 0.06;
k_dif2 = 0.5;
k_aapc = 0.1;
kkk_a20 = 0.2;
kkk_icdh = 0.08;
kkk_a15 = 1;
kkk_kpnet = 0.6;
kk_dppx = 0.17;
kkk_d2pds = 0.2;
k_sbud = 0.2;
kkk_isbf = 8;
kk_sb5 = 0.0008;
kk_db2 = 0.003;
k_d2c1 = 1;
k_d1f6 = 0.01;
k_asf5 = 0.01;
kk_sswi = 0.005;
k_iapc = 0.15;
k_scdh = 0.01;
k_s14 = 0.2;
kkkk_a15 = 0.001;
k_asrent = 200;
kkk_dppx = 2;
kkk_d3pds = 0.04;
k_dbud = 0.06;
k_amcm = 1; 

kkk_sb5 = 0.005;
kkk_db2 = 0.4;
k_d3c1 = 1;
k_d2f6 = 1;
k_dif5 = 0.01;
kkk_sswi = 0.08;
kk_s20 = 0.006;
k_dcdh = 0.01;
k_d14 = 0.1;
k_i15 = 0.5;
k_asrentp = 1;
kk_spds = 0;
k_asesp = 50;
k_sspn = 0.1;
k_imcm = 0.15;

epsilon_sbfn2 = 2;
epsilon_c1b5 = 0.1;
epsilon_f6b2 = 0.55;
epsilon_orib2 = 0.45;
B_0 = 0.054;
J_d2c1 = 0.05;
J_atem = 0.1;
J_spn = 0.14;


epsilon_sbfn3 = 10;
epsilon_c1b2 = 0.45;
epsilon_cdhn3 = 0.25;
epsilon_budn3 = 0.05;
Tem1_T = 1;
J_d2f6 = 0.05;
J_item = 0.1;
J_n3 = 6;

epsilon_sbfb5 = 2;
epsilon_f6n3 = 0.3;
epsilon_cdhn2 = 0.4;
epsilon_budn2 = 0.25;
Cdc15_T = 1;
J_aapc = 0.1;
J_asbf = 0.01;
J_20ppx = 0.15;

epsilon_c1n3 = 0.3;
epsilon_f6n2 = 0.06;
epsilon_cdhb5 = 8;
epsilon_budb5 = 1;
Esp1_T = 1;
J_iapc = 0.1;
J_isbf = 0.01;
J_pds = 0.04;

epsilon_c1n2 = 0.06;
epsilon_f6k2 = 0.03;
epsilon_cdhb2 = 1.2;
C_0 = 0.4;

J_acdh = 0.03;
J_amcm = 0.1;
K_ez = 0.3;

epsilon_c1k2 = 0.03;
epsilon_f6b5 = 0.1;
epsilon_orib5 = 0.9;
D_n3 = 1;

J_icdh = 0.03;
J_imcm = 0.1;
K_ez2 = 0.2;
%--------------------------------------------------------------------------
%% PClb2 Parameter
%--------------------------------------------------------------------------
k_pd3c1 = k_d3c1;
k_pdib2 = k_dib2;
k_pd3f6 = k_d3f6;
k_pdif2 = k_dif2;
k_pasb2 = k_asb2;
k_pasf2 = k_asf2;
k_pppc1 = k_ppc1;
k_pppf6 = k_ppf6;
%--------------------------------------------------------------------------
%% Sic1h Parameter
%--------------------------------------------------------------------------
k_hpd3c1 = 0.01*k_d3c1;
k_hpdib2 = k_dib2;
k_hpasb2 = k_asb2;
k_hpppc1 = k_ppc1;
k_hd3c1 = 0.01*k_d3c1;
k_hdib5 = k_dib5;
k_hasb5 = k_asb5;
k_hdib2 = k_dib2;
k_hasb2 = k_asb2;
k_hppc1 = k_ppc1;
k_h1ppc1 = 0.17*k_hppc1;
n_sic1hog1 = 2;
%--------------------------------------------------------------------------
%% Stress interaction with cell cycle Parameter value
%--------------------------------------------------------------------------

                                                             %degradation of Cln2 by Clb5
KClb2_H = 20;
k_hog1Clb5 = 0.01;                                                          
J_Hsl1 = 0.01;
n_Hsl1d = 8;
k_sswe = 0.006;
k_ssweC = 0;
k_hsl1 = 0.5;
k_hsl1r = 0.01;
V_awee = 0.3;
V_iwee = .2;
kk_dswe = 0.007;

J_awee = 0.05;
J_iwee = 0.0098;
kk_swe = 2;
kkk_swe = 0.01;
kkkk_swe = 0.2;
k_sBE = 0.1;
k_dBE = 0.05; %for synchronization of BE and BUDindex with cell division.

kd_Hog1Cln2 = 0.493*10;

kk_Hsl1_Hsl7 = .001;
kkk_Hsl1_Hsl7 = 0.4;
kkd_Hsl1_Hsl7 = 0.001;

k_massHog1 = 2.23;

dividetime(jloop,1) = 0;
numberofdivide = 1; 

Vi_mih = 0.3;
Va_mih = 1;
Ji_mih = 0.1;
Ja_mih = 0.1;
Mih1_T = 1;


deltat        =  0.01;                                                       %assign the value for step size(deltat)
i = 1;

%--------------------------------------------------------------------------
%% initial condition for newborn, wild type daughter cell
%--------------------------------------------------------------------------


mass(jloop,1) = mass11(initialindex);

mass1(jloop,1) = mass111(initialindex);

Cln2(jloop,1) = Cln21(initialindex);

Clb5(jloop,1) = Clb51(initialindex);

Clb2(jloop,1) = Clb21(initialindex);

Sic1(jloop,1) = Sic11(initialindex);

Sic1P(jloop,1) = Sic1P1(initialindex);

C2(jloop,1) = C21(initialindex);

C5(jloop,1) = C51(initialindex);

C2P(jloop,1) = C2P1(initialindex);

C5P(jloop,1) = C5P1(initialindex);

Cdc6(jloop,1) = Cdc61(initialindex);

Cdc6P(jloop,1) = Cdc6P1(initialindex);

F2(jloop,1) = F21(initialindex);

F5(jloop,1) = F51(initialindex);

F2P(jloop,1) = F2P1(initialindex);

F5P(jloop,1) = F5P1(initialindex);

Swi5_T(jloop,1) = Swi5_T1(initialindex);

Swi5(jloop,1) = Swi51(initialindex);

APC_P(jloop,1) = APC_P1(initialindex);

Cdc20_T(jloop,1) = Cdc20_T1(initialindex);

Cdc20_A(jloop,1) = Cdc20_A1(initialindex);

Cdh1_T(jloop,1) = Cdh1_T1(initialindex);

Cdh1(jloop,1) = Cdh11(initialindex);

Tem1(jloop,1) = Tem11(initialindex);

Cdc15(jloop,1) = Cdc151(initialindex);

Cdc14_T(jloop,1) = Cdc14_T1(initialindex);

Cdc14(jloop,1) = Cdc141(initialindex);

Net1_T(jloop,1) = Net1_T1(initialindex);

Net1(jloop,1) = Net11(initialindex);

RENT(jloop,1) = RENT1(initialindex);

PPX(jloop,1) = PPX1(initialindex);

Pds1(jloop,1) = Pds11(initialindex);

Esp1(jloop,1) = Esp11(initialindex);

ORI(jloop,1) = ORI1(initialindex);

BUD(jloop,1)= BUD11(initialindex);

SPN(jloop,1)= SPN1(initialindex);

BE(jloop,1) = BE1(initialindex);

Swe1(jloop,1) = Swe11(initialindex);

Hsl1_Hsl7(jloop,1) = Hsl1_Hsl71(initialindex);

Swe1P(jloop,1) = Swe1P1(initialindex);

Mih1(jloop,1) = Mih11(initialindex);

PClb2(jloop,1) = PClb21(initialindex);

PTrim(jloop,1) = PTrim1(initialindex);

PTrimP(jloop,1) = PTrimP1(initialindex);

PFF2(jloop,1) = PFF21(initialindex);

PFF2P(jloop,1) = PFF2P1(initialindex);

Sic1h(jloop,1) = Sic1h1(initialindex);

Sic1hP(jloop,1) = Sic1hP1(initialindex);

C5h(jloop,1) = C5h1(initialindex);

C2h(jloop,1) = C2h1(initialindex);

C5hP(jloop,1) = C5hP1(initialindex);

C2hP(jloop,1) = C2hP1(initialindex);

PTrimh(jloop,1) = PTrimh1(initialindex);

PTrimhP(jloop,1) = PTrimhP1(initialindex);

Swe1MP(jloop,1) = Swe1MP1(initialindex);

Swe1M(jloop,1) = Swe1M1(initialindex);

Start(jloop,1) = BUD11(jloop,1);
k_mad2 = 0.01;
k_bub2 = 0.2;
k_lte1 = 0.1;

BUDindex(jloop,1) = 0;


%%
clear Hog1P
%--------------------------------------------------------------------------
%% Producing Hog1P signal, (Zhi et al 2008 model) has been used, and Hog1P has been used as an input to the model.
%--------------------------------------------------------------------------
if str2num(answer{2})==0
Hog1P(jloop,:) = (0.0034)*ones(1,sizeofmatrix);
else 
NaCl_str = str2num(answer{2}); %Dose of salt;
t_init = str2num(answer{3}) ;
[Hog1P(jloop,:)] = Hog1singlepulse_plosone(NaCl_str,t_init,t_sim_dur); 
end

while ( t(i)<t_sim_dur-0.1)
 
Mcm1(jloop,i) = G(k_amcm*Clb2(jloop,i),k_imcm,J_amcm,J_imcm);              %[Mcm1] = G(k_amcm*[Clb2],k_imcm,J_amcm,J_imcm)
             
  
Cln3(jloop,i) = C_0*D_n3*mass1(jloop,i)/(J_n3*1+4*(5+Hog1P(jloop,i)^2)*Hog1P(jloop,i)^2 +D_n3*mass1(jloop,i));  
        
Bck2(jloop,i) = B_0*mass1(jloop,i);                                         %[Bck2] = B_0*[mass]

Clb5_T(jloop,i) = Clb5(jloop,i)+C5(jloop,i)+C5P(jloop,i)+F5(jloop,i)+F5P(jloop,i)+C5h(jloop,i)+C5hP(jloop,i);                     %[Clb5_T] = [Clb5]+[C5]+[C5P]+[F5]+[F5P]

Clb2_T(jloop,i) = Clb2(jloop,i)+C2(jloop,i)+C2P(jloop,i)+F2(jloop,i)+F2P(jloop,i)+PClb2(jloop,i)+PTrim(jloop,i)+PTrimP(jloop,i)+PFF2(jloop,i)+PFF2P(jloop,i)+C2h(jloop,i)+C2hP(jloop,i)+PTrimh(jloop,i)+PTrimhP(jloop,i);                     %[Clb2_T] = [Clb2]+[C2]+[C2P]+[F2]+[F2P]

Sic1_T(jloop,i) = Sic1(jloop,i)+Sic1P(jloop,i)+C2(jloop,i)+C2P(jloop,i)+C5(jloop,i)+C5P(jloop,i)+PTrim(jloop,i)+PTrimP(jloop,i)+Sic1h(jloop,i)+Sic1hP(jloop,i)+C2h(jloop,i)+C2hP(jloop,i)+C5h(jloop,i)+C5hP(jloop,i)+PTrimh(jloop,i)+PTrimhP(jloop,i);             %[Sic1_T] = [Sic1]+[Sic1P]+[C2]+[C2P]+[C5]+[C5P]

Cdc6_T(jloop,i) = Cdc6(jloop,i)+Cdc6P(jloop,i)+F2(jloop,i)+F2P(jloop,i)+F5(jloop,i)+F5P(jloop,i)+PFF2(jloop,i)+PFF2P(jloop,i);             %[Cdc6_T]=[Cdc6]+[Cdc6P]+[F2]+[F2P]+[F5]+[F5P]

CKI_T(jloop,i) = Sic1_T(jloop,i)+Cdc6_T(jloop,i);                                 %[CKI_T] = [Sic1_T]+[Cdc6_T]

RENTP(jloop,i) = Cdc14_T(jloop,i)-RENT(jloop,i)-Cdc14(jloop,i) ;                         %[RENTP] = [Cdc14_T]-[RENT]-[Cdc14]

Net1P(jloop,i) = Net1_T(jloop,i)-Net1(jloop,i)-Cdc14_T(jloop,i)+Cdc14(jloop,i);                 %[Net1P] = [Net1_T]-[Net1]-[Cdc14_T]+[Cdc14] 

PE(jloop,i) = Esp1_T-Esp1(jloop,i);                                      %[PE] = [Esp1_T]-[Esp1]

V_db5(jloop,i) = kk_db5+kkk_db5*Cdc20_A(jloop,i);                          %V_db5 = kk_db5+kkk_db5*[Cdc20_A]

V_hdb5(jloop,i) = V_db5(jloop,i);

V_db2(jloop,i) = kk_db2+kkk_db2*Cdh1(jloop,i)+k_db2p*Cdc20_A(jloop,i) ;           %V_db2 = kk_db2+kkk_db2*[Cdh1]+k_db2p*[Cdc20_A]

V_pdb2(jloop,i) = V_db2(jloop,i);

V_hdb2(jloop,i) = V_db2(jloop,i);

V_hpdb2(jloop,i) = V_db2(jloop,i);

V_asbf(jloop,i) = k_asbf*(epsilon_sbfn2*Cln2(jloop,i)+epsilon_sbfn3*(Cln3(jloop,i)+Bck2(jloop,i))+epsilon_sbfb5*Clb5(jloop,i)); %V_asbf =k_asbf*(epsilon_sbfn2*[Cln2]+epsilon_sbfn3*([Cln3]+[Bck2])+epsilon_sbfb5*[Clb5])

V_isbf(jloop,i) = kk_isbf + kkk_isbf*Clb2(jloop,i);                        %V_isbf = kk_isbf + kkk_isbf*[Clb2]

V_ash1(jloop,i) = 3.2/(0.2^n_sic1hog1+Hog1P(jloop,i)^n_sic1hog1);

V_kpc1(jloop,i) = k_d1c1+k_d2c1*(epsilon_c1n3*Cln3(jloop,i)+epsilon_c1k2*Bck2(jloop,i)+epsilon_c1n2*Cln2(jloop,i)+epsilon_c1b5*Clb5(jloop,i)+epsilon_c1b2*Clb2(jloop,i))/(J_d2c1+Sic1_T(jloop,i)); %V_kpc1 = k_d1c1+k_d2c1*(epsilon_c1n3*[Cln3]+epsilon_c1k2*[Bck2]+epsilon_c1n2*[Cln2]+epsilon_c1b5*[Clb5]+epsilon_c1b2*[Clb2])/(J_d2c1+[Sic1_T])

V_pkpc1(jloop,i) = V_kpc1(jloop,i); 

V_hkpc1(jloop,i) = 14*V_kpc1(jloop,i);

V_hpkpc1(jloop,i) = 14*V_kpc1(jloop,i); 

V_kpf6(jloop,i) = k_d1f6+k_d2f6*(epsilon_f6n3*Cln3(jloop,i)+epsilon_f6k2*Bck2(jloop,i)+epsilon_f6n2*Cln2(jloop,i)+epsilon_f6b5*Clb5(jloop,i)+epsilon_f6b2*Clb2(jloop,i))/(J_d2f6+Cdc6_T(jloop,i)); %V_kpf6 = k_d1f6+k_d2f6*(epsilon_f6n3*[Cln3]+epsilon_f6k2*[Bck2]+epsilon_f6n2*[Cln2]+epsilon_f6b5*[Clb5]+epsilon_f6b2*[Clb2])/(J_d2f6+[Cdc6_T])

V_pkpf6(jloop,i) = V_kpf6(jloop,i);

V_acdh(jloop,i) = kk_acdh+kkk_acdh*Cdc14(jloop,i);                         %V_acdh = kk_acdh+kkk_acdh*[Cdc14] 

V_icdh(jloop,i) = kk_icdh+kkk_icdh*(epsilon_cdhn3*Cln3(jloop,i)+epsilon_cdhn2*Cln2(jloop,i)+epsilon_cdhb2*Clb2(jloop,i)+epsilon_cdhb5*Clb5(jloop,i)); %V_icdh = kk_icdh+kkk_icdh*(epsilon_cdhn3*[Cln3]+epsilon_cdhn2*[Cln2]+epsilon_cdhb2*[Clb2]+epsilon_cdhb5*[Clb5])

V_ppnet(jloop,i) = kk_ppnet+kkk_ppnet*PPX(jloop,i)  ;                      %V_ppnet = kk_ppnet+kkk_ppnet*[PPX]

V_kpnet(jloop,i) = (kk_kpnet+kkk_kpnet*Cdc15(jloop,i))*mass(jloop,i);             %V_kpnet = (kk_kpnet+kkk_kpnet*[Cdc15])*[mass]

V_dppx(jloop,i) = kk_dppx + kkk_dppx*(J_20ppx+Cdc20_A(jloop,i))*(J_pds)/(J_pds+Pds1(jloop,i));          %V_dppx = kk_dppx + kkk_dppx*(J_20ppx+[Cdc20_A])*(J_pds)/(J_pds+[Pds1]);

V_dpds(jloop,i) = kk_d1pds+kkk_d2pds*Cdc20_A(jloop,i)+kkk_d3pds*Cdh1(jloop,i);     %V_dpds = kk_d1pds+kkk_d2pds*[Cdc20_A]+kkk_d3pds*[Cdh1]

SBF(jloop,i) = G(V_asbf(jloop,i),V_isbf(jloop,i),J_asbf,J_isbf);                      %[SBF] = [MBF] = G(V_asbf,V_isbf,J_asbf,J_isbf)

MBF(jloop,i) = G(V_asbf(jloop,i),V_isbf(jloop,i),J_asbf,J_isbf);

k_Swe1(jloop,i) = (kk_swe*Swe1(jloop,i)+ kkk_swe*Swe1M(jloop,i)+kkkk_swe*Swe1P(jloop,i));

k_Mih1(jloop,i) = (5*Mih1(jloop,i) + 0.5*(Mih1_T-Mih1(jloop,i)) );

  %%%%%%%%%%%%%%%%%%%%%%%%%%%%%%%%%%%%%%%%%%%%%%%%%%%%%%%%%%%%%%%%%%%%%%%%%%%%%4th order Runge-Kutta solution  
 
  k1(1) = mass_eq(mass1(jloop,i),     k_g,k_massHog1,Hog1P(jloop,i),M_massmax)*deltat;                                         % 4th order Runge-Kutta solution
  k1(2) = Cln2_Hog1_eq(kk_sn2,SBF(jloop,i),kkk_sn2,k_dn2,mass(jloop,i),Cln2(jloop,i),Hog1P(jloop,i),kd_Hog1Cln2)*deltat;
  k1(3) = Clb5_Hog1_eq (kk_sb5,kkk_sb5,MBF(jloop,i),mass(jloop,i),k_d3c1,C5P(jloop,i),k_dib5,C5(jloop,i),k_d3f6,F5P(jloop,i),k_dif5,F5(jloop,i),V_db5(jloop,i),k_asb5,Sic1(jloop,i),k_asf5,Cdc6(jloop,i),Clb5(jloop,i),k_hog1Clb5,Hog1P(jloop,i),k_hd3c1,C5hP(jloop,i),k_hdib5,C5h(jloop,i),k_hasb5,Sic1h(jloop,i),V_hdb5(jloop,i))*deltat;
  k1(4) = Clb2_Hog1P_eq(kk_sb2,kkk_sb2 ,Mcm1(jloop,i), mass(jloop,i), k_d3c1,C2P(jloop,i),k_dib2,C2(jloop,i),k_d3f6,F2P(jloop,i),k_dif2,F2(jloop,i),V_db2(jloop,i),k_asb2,Sic1(jloop,i),k_asf2,Cdc6(jloop,i),Clb2(jloop,i),Hog1P(jloop,i),KClb2_H,k_Swe1(jloop,i),k_Mih1(jloop,i),PClb2(jloop,i),k_hd3c1,C2hP(jloop,i),k_hdib2,C2h(jloop,i),k_hasb2,Sic1h(jloop,i),V_hdb2(jloop,i))*deltat;
  k1(5) = Sic1_Hog1_eq(kk_sc1,kkk_sc1,Swi5(jloop,i),V_db2(jloop,i),k_dib2,C2(jloop,i),V_db5(jloop,i),k_dib5,C5(jloop,i),k_ppc1,Cdc14(jloop,i),Sic1P(jloop,i),k_asb2,Clb2(jloop,i),k_asb5,Clb5(jloop,i),V_kpc1(jloop,i),Sic1(jloop,i),Hog1P(jloop,i),k_pasb2,PClb2(jloop,i),V_pdb2(jloop,i),PTrim(jloop,i),k_pdib2,V_ash1(jloop,i),k_h1ppc1,Sic1h(jloop,i),n_sic1hog1)*deltat;
  k1(6) = Sic1P_Hog1_eq (V_kpc1(jloop,i),Sic1(jloop,i),k_ppc1,Cdc14(jloop,i),k_d3c1,Sic1P(jloop,i),V_db2(jloop,i),C2P(jloop,i),V_db5(jloop,i),C5P(jloop,i),Hog1P(jloop,i),V_pdb2(jloop,i),PTrimP(jloop,i),V_ash1(jloop,i),k_h1ppc1,Sic1hP(jloop,i),n_sic1hog1)*deltat;
  k1(7) = C2_eq  (k_asb2,Clb2(jloop,i),Sic1(jloop,i),k_ppc1,Cdc14(jloop,i),C2P(jloop,i),k_dib2,V_db2(jloop,i),V_kpc1(jloop,i),C2(jloop,i),k_Swe1(jloop,i),k_Mih1(jloop,i),PTrim(jloop,i),V_ash1(jloop,i),Hog1P(jloop,i),k_h1ppc1,C2h(jloop,i),n_sic1hog1)*deltat;
  k1(8) = C5_eq(k_asb5,Clb5(jloop,i),Sic1(jloop,i),k_ppc1,Cdc14(jloop,i),C5P(jloop,i),k_dib5,V_db5(jloop,i),V_kpc1(jloop,i),C5(jloop,i),V_ash1(jloop,i),Hog1P(jloop,i),k_h1ppc1,C5h(jloop,i),n_sic1hog1)*deltat;
  k1(9) = C2P_Hog1_eq(V_kpc1(jloop,i),C2(jloop,i),k_ppc1,Cdc14(jloop,i),k_d3c1,V_db2(jloop,i),C2P(jloop,i),Hog1P(jloop,i),k_Swe1(jloop,i),k_Mih1(jloop,i),PTrimP(jloop,i),V_ash1(jloop,i),k_h1ppc1,C2hP(jloop,i),n_sic1hog1)*deltat;
  k1(10) = C5P_Hog1_eq (V_kpc1(jloop,i),C5(jloop,i),k_ppc1,Cdc14(jloop,i),k_d3c1,V_db5(jloop,i),C5P(jloop,i),Hog1P(jloop,i),V_ash1(jloop,i),k_h1ppc1,C5hP(jloop,i),n_sic1hog1)*deltat;
  k1(11) = Cdc6_eq (kk_sf6,kkk_sf6,Swi5(jloop,i),kkkk_sf6,SBF(jloop,i),V_db2(jloop,i),k_dif2,F2(jloop,i),V_db5(jloop,i),k_dif5,F5(jloop,i),k_ppf6,Cdc14(jloop,i),Cdc6P(jloop,i),k_asf2,Clb2(jloop,i),k_asf5 ,Clb5(jloop,i),V_kpf6(jloop,i),Cdc6(jloop,i),V_pdb2(jloop,i),PFF2(jloop,i),k_pdif2,k_pasf2,PClb2(jloop,i))*deltat;
  k1(12) = Cdc6P_eq(V_kpf6(jloop,i),Cdc6(jloop,i),k_ppf6,Cdc14(jloop,i),k_d3f6,Cdc6P(jloop,i),V_db2(jloop,i),F2P(jloop,i),V_db5(jloop,i),F5P(jloop,i),V_pdb2(jloop,i),PFF2P(jloop,i))*deltat;
  k1(13) = F2_eq(k_asf2,Clb2(jloop,i),Cdc6(jloop,i),k_ppf6,Cdc14(jloop,i),F2P(jloop,i),k_dif2,V_db2(jloop,i),V_kpf6(jloop,i),F2(jloop,i),k_Swe1(jloop,i),k_Mih1(jloop,i),PFF2(jloop,i))*deltat;
  k1(14) = F5_eq(k_asf5,Clb5(jloop,i),Cdc6(jloop,i),k_ppf6,Cdc14(jloop,i),F5P(jloop,i),k_dif5,V_db5(jloop,i),V_kpf6(jloop,i),F5(jloop,i))*deltat;
  k1(15) = F2P_eq( V_kpf6(jloop,i),F2(jloop,i),k_ppf6,Cdc14(jloop,i),k_d3f6,V_db2(jloop,i),F2P(jloop,i),k_Swe1(jloop,i),k_Mih1(jloop,i),PFF2P(jloop,i))*deltat;
  k1(16) = F5P_eq(V_kpf6(jloop,i),F5(jloop,i),k_ppf6,Cdc14(jloop,i),k_d3f6,V_db5(jloop,i),F5P(jloop,i))*deltat;
  k1(17) = Swi5_T_eq(kk_sswi,kkk_sswi,Mcm1(jloop,i),k_dswi,Swi5_T(jloop,i))*deltat;
  k1(18) = Swi5_eq (kk_sswi,kkk_sswi,Mcm1(jloop,i),k_aswi,Cdc14(jloop,i),Swi5_T(jloop,i),Swi5(jloop,i),k_dswi,k_iswi,Clb2(jloop,i))*deltat;
  k1(19) = APC_P_eq(k_aapc,Clb2(jloop,i),APC_P(jloop,i),J_aapc,k_iapc,J_iapc)*deltat;
  k1(20) = Cdc20_T_eq(kk_s20,kkk_s20,Mcm1(jloop,i),k_d20,Cdc20_T(jloop,i))*deltat;
  k1(21) = Cdc20_A_eq(kk_a20,kkk_a20,APC_P(jloop,i),Cdc20_T(jloop,i),Cdc20_A(jloop,i),k_mad2,k_d20)*deltat;
  k1(22) = Cdh1_T_eq(k_scdh,k_dcdh,Cdh1_T(jloop,i))*deltat;
  k1(23) = Cdh1_eq(k_scdh,k_dcdh,Cdh1(jloop,i),V_acdh(jloop,i),J_acdh,Cdh1_T(jloop,i),V_icdh(jloop,i),J_icdh)*deltat;
  k1(24) = Tem1_eq(k_lte1,Tem1_T,Tem1(jloop,i),J_atem,k_bub2,J_item)*deltat;
  k1(25) = Cdc15_eq(kk_a15,Tem1_T,Tem1(jloop,i),kkk_a15,kkkk_a15,Cdc14(jloop,i),Cdc15_T,Cdc15(jloop,i),k_i15)*deltat;
  k1(26) = Cdc14_T_eq(k_s14,k_d14,Cdc14_T(jloop,i))*deltat;
  k1(27) = Cdc14_eq(k_s14,k_d14,Cdc14(jloop,i),k_dnet,RENT(jloop,i),RENTP(jloop,i),k_dirent,k_direntp,k_asrent,Net1(jloop,i),k_asrentp,Net1P(jloop,i))*deltat;
  k1(28) = Net1_T_eq(k_snet,k_dnet,Net1_T(jloop,i))*deltat;
  k1(29) = Net1_eq(k_snet, k_dnet, Net1(jloop,i), k_d14, RENT(jloop,i), k_dirent, k_asrent, Cdc14(jloop,i),V_ppnet(jloop,i), Net1P(jloop,i), V_kpnet(jloop,i))*deltat;
  k1(30) = RENT_eq(k_d14,k_dnet,RENT(jloop,i),k_dirent,k_asrent,Cdc14(jloop,i),Net1(jloop,i),V_ppnet(jloop,i),RENTP(jloop,i),V_kpnet(jloop,i))*deltat;
  k1(31) = PPX_eq(k_sppx, V_dppx(jloop,i), PPX(jloop,i))*deltat;
  k1(32) = Pds1_eq(kk_spds,kkk_s1pds,SBF(jloop,i),kkk_s2pds,Mcm1(jloop,i),k_diesp,PE(jloop,i),V_dpds(jloop,i),k_asesp,Esp1(jloop,i),Pds1(jloop,i))*deltat;
  k1(33) = Esp1_eq (k_asesp,Pds1(jloop,i),Esp1(jloop,i),k_diesp,V_dpds(jloop,i),PE(jloop,i))*deltat;
  k1(34) = ORI_eq(k_sori,epsilon_orib5,Clb5(jloop,i),epsilon_orib2,Clb2(jloop,i),k_dori,ORI(jloop,i))*deltat;
  k1(35) = BUD_eq(k_sbud,epsilon_budn2,Cln2(jloop,i),epsilon_budn3,Cln3(jloop,i),epsilon_budb5,Clb5(jloop,i),k_dbud,BUD(jloop,i))*deltat;
  k1(36) = SPN_eq(k_sspn,Clb2(jloop,i),J_spn,k_dspn,SPN(jloop,i))*deltat;
  k1(37) = BE_eq(k_sBE,Cln2(jloop,i),k_dBE,BE(jloop,i),Clb5(jloop,i))*deltat;
  k1(38) = Swe1_eq(k_sswe,SBF(jloop,i),k_ssweC,k_hsl1,Hsl1_Hsl7(jloop,i),Swe1(jloop,i),k_hsl1r,Swe1M(jloop,i),V_iwee,Clb2(jloop,i),J_iwee,V_awee,Swe1P(jloop,i),J_awee,kk_dswe)*deltat;
  k1(39) = Hsl_Hsl7_Hog1P_eq(kk_Hsl1_Hsl7,Start(jloop,i),kkk_Hsl1_Hsl7,V_db2(jloop,i),Hsl1_Hsl7(jloop,i),Hog1P(jloop,i),J_Hsl1,n_Hsl1d,kkd_Hsl1_Hsl7)*deltat;
  k1(40) = Swe1P_eq(k_hsl1,Hsl1_Hsl7(jloop,i),Swe1P(jloop,i),k_hsl1r,Swe1MP(jloop,i),V_awee,J_awee,kk_dswe,Clb2(jloop,i),V_iwee,Swe1(jloop,i),J_iwee)*deltat;
  k1(41) = Mih1_eq(Mih1(jloop,i),Clb2(jloop,i),Vi_mih,Va_mih,Ji_mih,Ja_mih,Mih1_T)*deltat;
  k1(42) = PClb2_eq(k_Swe1(jloop,i),Clb2(jloop,i),PClb2(jloop,i),k_Mih1(jloop,i),k_pd3c1,PTrimP(jloop,i),k_pdib2,PTrim(jloop,i),k_pd3f6,PFF2P(jloop,i),k_pdif2,PFF2(jloop,i),V_pdb2(jloop,i),k_pasb2,Sic1(jloop,i),k_pasf2,Cdc6(jloop,i),k_hpd3c1,PTrimhP(jloop,i),k_hpdib2,PTrimh(jloop,i),k_hpasb2,Sic1h(jloop,i))*deltat;
  k1(43) = PTrim_eq(k_pasb2,Sic1(jloop,i),PClb2(jloop,i),k_pdib2,PTrim(jloop,i),k_pppc1,Cdc14(jloop,i),PTrimP(jloop,i),V_pdb2(jloop,i),V_pkpc1(jloop,i),k_Swe1(jloop,i),C2(jloop,i),k_Mih1(jloop,i),V_ash1(jloop,i),Hog1P(jloop,i),k_h1ppc1,PTrimh(jloop,i),n_sic1hog1)*deltat;
  k1(44) = PTrimP_eq (k_pd3c1,PTrimP(jloop,i),k_pppc1,Cdc14(jloop,i),V_pkpc1(jloop,i),PTrim(jloop,i),V_pdb2(jloop,i),k_Mih1(jloop,i),k_Swe1(jloop,i),C2P(jloop,i),Hog1P(jloop,i),V_ash1(jloop,i),k_h1ppc1,PTrimhP(jloop,i),n_sic1hog1)*deltat;
  k1(45) = PFF2_eq (k_pdif2,PFF2(jloop,i),k_pasf2,PClb2(jloop,i),Cdc6(jloop,i),k_pppf6,Cdc14(jloop,i),PFF2P(jloop,i),V_pdb2(jloop,i),V_pkpf6(jloop,i),k_Swe1(jloop,i),F2(jloop,i),k_Mih1(jloop,i))*deltat;
  k1(46) = PFF2P_eq (V_pkpf6(jloop,i),PFF2(jloop,i),k_pppf6,Cdc14(jloop,i),PFF2P(jloop,i),k_pd3f6,V_pdb2(jloop,i),k_Swe1(jloop,i),F2P(jloop,i),k_Mih1(jloop,i))*deltat;
  k1(47) = Sic1h_eq(V_ash1(jloop,i),Sic1(jloop,i),Hog1P(jloop,i),V_hdb2(jloop,i),C2h(jloop,i),k_hdib2,V_hdb5(jloop,i),C5h(jloop,i),k_hdib5,k_hppc1,Cdc14(jloop,i),Sic1hP(jloop,i),k_hasb2,Clb2(jloop,i),Sic1h(jloop,i),k_hasb5,Clb5(jloop,i),V_hkpc1(jloop,i),k_hpdib2,PTrimh(jloop,i),V_hpdb2(jloop,i),k_hpasb2,PClb2(jloop,i),k_h1ppc1,n_sic1hog1)*deltat;
  k1(48) = Sic1hP_eq (V_hkpc1(jloop,i),Sic1h(jloop,i),k_hppc1,Cdc14(jloop,i),k_hd3c1,Sic1hP(jloop,i),V_hdb2(jloop,i),C2hP(jloop,i),V_hdb5(jloop,i),C5hP(jloop,i),V_ash1(jloop,i),Hog1P(jloop,i),Sic1P(jloop,i),k_h1ppc1,n_sic1hog1,V_hpdb2(jloop,i),PTrimhP(jloop,i))*deltat;
  k1(49) = C5h_eq(k_hasb5,Clb5(jloop,i),Sic1h(jloop,i),k_hppc1,Cdc14(jloop,i),C5hP(jloop,i),k_hdib5,V_hdb5(jloop,i),V_hkpc1(jloop,i),C5h(jloop,i),V_ash1(jloop,i),Hog1P(jloop,i),C5(jloop,i),k_h1ppc1,n_sic1hog1)*deltat;
  k1(50) = C2h_eq(k_hasb2,Clb2(jloop,i),Sic1h(jloop,i),k_hppc1,Cdc14(jloop,i),C2hP(jloop,i),k_hdib2,V_hdb2(jloop,i),V_hkpc1(jloop,i),C2h(jloop,i),k_Swe1(jloop,i),k_Mih1(jloop,i),PTrimh(jloop,i),V_ash1(jloop,i),Hog1P(jloop,i),C2(jloop,i),k_h1ppc1,n_sic1hog1)*deltat;
  k1(51) = C5hP_eq (V_hkpc1(jloop,i),C5h(jloop,i),k_hppc1,Cdc14(jloop,i),k_hd3c1,V_hdb5(jloop,i),C5hP(jloop,i),V_ash1(jloop,i),C5P(jloop,i),Hog1P(jloop,i),k_h1ppc1,n_sic1hog1)*deltat;
  k1(52) = C2hP_eq (V_hkpc1(jloop,i),C2h(jloop,i),k_hppc1,Cdc14(jloop,i),k_hd3c1,V_hdb2(jloop,i),C2hP(jloop,i),Hog1P(jloop,i),k_Swe1(jloop,i),k_Mih1(jloop,i),PTrimhP(jloop,i),V_ash1(jloop,i),C2P(jloop,i),k_h1ppc1,n_sic1hog1)*deltat;
  k1(53) = PTrimh_eq (k_hpasb2,Sic1h(jloop,i),PClb2(jloop,i),k_hpdib2,PTrimh(jloop,i),k_hpppc1,Cdc14(jloop,i),PTrimhP(jloop,i),V_hpdb2(jloop,i),V_hpkpc1(jloop,i),k_Swe1(jloop,i),C2h(jloop,i),k_Mih1(jloop,i),V_ash1(jloop,i),Hog1P(jloop,i),PTrim(jloop,i),k_h1ppc1,n_sic1hog1)*deltat;
  k1(54) = PTrimhP_eq (k_hpd3c1,PTrimhP(jloop,i),k_hpppc1,Cdc14(jloop,i),V_hpkpc1(jloop,i),PTrimh(jloop,i),V_hpdb2(jloop,i),k_Mih1(jloop,i),k_Swe1(jloop,i),C2hP(jloop,i),V_ash1(jloop,i),PTrimP(jloop,i),Hog1P(jloop,i),k_h1ppc1,n_sic1hog1)*deltat;
  k1(55) = Swe1MP_eq(k_hsl1,Hsl1_Hsl7(jloop,i),Swe1P(jloop,i),k_hsl1r,Swe1MP(jloop,i),V_awee,J_awee,V_iwee,Clb2(jloop,i),Swe1M(jloop,i),J_iwee,kk_dswe)*deltat;
  k1(56) = Swe1M_Hog1_eq(k_hsl1,Hsl1_Hsl7(jloop,i),Swe1(jloop,i),k_hsl1r,Swe1M(jloop,i),V_iwee,Clb2(jloop,i),J_iwee,V_awee,Swe1MP(jloop,i),J_awee,kk_dswe)*deltat;
  
  %% calculating K2
  k2(1) = mass_eq(mass1(jloop,i)+k1(1)/2,     k_g,k_massHog1,Hog1P(jloop,i),M_massmax)*deltat;                                        
  k2(2) = Cln2_Hog1_eq(kk_sn2,SBF(jloop,i),kkk_sn2,k_dn2,mass(jloop,i)+k1(1)/2,Cln2(jloop,i)+k1(2)/2,Hog1P(jloop,i),kd_Hog1Cln2)*deltat;
  k2(3) = Clb5_Hog1_eq (kk_sb5,kkk_sb5,MBF(jloop,i),mass(jloop,i)+k1(1)/2,k_d3c1,C5P(jloop,i)+k1(10)/2,k_dib5,C5(jloop,i)+k1(8)/2,k_d3f6,F5P(jloop,i)+k1(16)/2,k_dif5,F5(jloop,i)+k1(14)/2,V_db5(jloop,i),k_asb5,Sic1(jloop,i)+k1(5)/2,k_asf5,Cdc6(jloop,i)+k1(11)/2,Clb5(jloop,i)+k1(3)/2,k_hog1Clb5,Hog1P(jloop,i),k_hd3c1,C5hP(jloop,i)+k1(51)/2,k_hdib5,C5h(jloop,i)+k1(49)/2,k_hasb5,Sic1h(jloop,i)+k1(47)/2,V_hdb5(jloop,i))*deltat;
  k2(4) = Clb2_Hog1P_eq(kk_sb2,kkk_sb2 ,Mcm1(jloop,i), mass(jloop,i)+k1(1)/2, k_d3c1,C2P(jloop,i)+k1(9)/2,k_dib2,C2(jloop,i)+k1(7)/2,k_d3f6,F2P(jloop,i)+k1(15)/2,k_dif2,F2(jloop,i)+k1(13)/2,V_db2(jloop,i),k_asb2,Sic1(jloop,i)+k1(5)/2,k_asf2,Cdc6(jloop,i)+k1(11)/2,Clb2(jloop,i)+k1(4)/2,Hog1P(jloop,i),KClb2_H,k_Swe1(jloop,i),k_Mih1(jloop,i),PClb2(jloop,i)+k1(42)/2,k_hd3c1,C2hP(jloop,i)+k1(52)/2,k_hdib2,C2h(jloop,i)+k1(50)/2,k_hasb2,Sic1h(jloop,i)+k1(47)/2,V_hdb2(jloop,i))*deltat;
  k2(5) = Sic1_Hog1_eq(kk_sc1,kkk_sc1,Swi5(jloop,i)+k1(18)/2,V_db2(jloop,i),k_dib2,C2(jloop,i)+k1(7)/2,V_db5(jloop,i),k_dib5,C5(jloop,i)+k1(8)/2,k_ppc1,Cdc14(jloop,i)+k1(27)/2,Sic1P(jloop,i)+k1(6)/2,k_asb2,Clb2(jloop,i)+k1(4)/2,k_asb5,Clb5(jloop,i)+k1(3)/2,V_kpc1(jloop,i),Sic1(jloop,i)+k1(5)/2,Hog1P(jloop,i),k_pasb2,PClb2(jloop,i)+k1(42)/2,V_pdb2(jloop,i),PTrim(jloop,i)+k1(43)/2,k_pdib2,V_ash1(jloop,i),k_h1ppc1,Sic1h(jloop,i)+k1(47)/2,n_sic1hog1)*deltat;  
  k2(6) = Sic1P_Hog1_eq (V_kpc1(jloop,i),Sic1(jloop,i)+k1(5)/2,k_ppc1,Cdc14(jloop,i)+k1(27)/2,k_d3c1,Sic1P(jloop,i)+k1(6)/2,V_db2(jloop,i),C2P(jloop,i)+k1(9)/2,V_db5(jloop,i),C5P(jloop,i)+k1(10)/2,Hog1P(jloop,i),V_pdb2(jloop,i),PTrimP(jloop,i)+k1(44)/2,V_ash1(jloop,i),k_h1ppc1,Sic1hP(jloop,i)+k1(48)/2,n_sic1hog1)*deltat;
  k2(7) = C2_eq  (k_asb2,Clb2(jloop,i)+k1(4)/2,Sic1(jloop,i)+k1(5)/2,k_ppc1,Cdc14(jloop,i)+k1(27)/2,C2P(jloop,i)+k1(9)/2,k_dib2,V_db2(jloop,i),V_kpc1(jloop,i),C2(jloop,i)+k1(7)/2,k_Swe1(jloop,i),k_Mih1(jloop,i),PTrim(jloop,i)+k1(43)/2,V_ash1(jloop,i),Hog1P(jloop,i),k_h1ppc1,C2h(jloop,i)+k1(50)/2,n_sic1hog1)*deltat;
  k2(8) = C5_eq(k_asb5,Clb5(jloop,i)+k1(3)/2,Sic1(jloop,i)+k1(5)/2,k_ppc1,Cdc14(jloop,i)+k1(27)/2,C5P(jloop,i)+k1(10)/2,k_dib5,V_db5(jloop,i),V_kpc1(jloop,i),C5(jloop,i)+k1(8)/2,V_ash1(jloop,i),Hog1P(jloop,i),k_h1ppc1,C5h(jloop,i)+k1(49)/2,n_sic1hog1)*deltat;
  k2(9) = C2P_Hog1_eq(V_kpc1(jloop,i),C2(jloop,i)+k1(7)/2,k_ppc1,Cdc14(jloop,i)+k1(27)/2,k_d3c1,V_db2(jloop,i),C2P(jloop,i)+k1(9)/2,Hog1P(jloop,i),k_Swe1(jloop,i),k_Mih1(jloop,i),PTrimP(jloop,i)+k1(44)/2,V_ash1(jloop,i),k_h1ppc1,C2hP(jloop,i)+k1(50)/1,n_sic1hog1)*deltat;
  k2(10) = C5P_Hog1_eq (V_kpc1(jloop,i),C5(jloop,i)+k1(8)/2,k_ppc1,Cdc14(jloop,i)+k1(27)/2,k_d3c1,V_db5(jloop,i),C5P(jloop,i)+k1(10)/2,Hog1P(jloop,i),V_ash1(jloop,i),k_h1ppc1,C5hP(jloop,i)+k1(51)/2,n_sic1hog1)*deltat;
  k2(11) = Cdc6_eq (kk_sf6,kkk_sf6,Swi5(jloop,i)+k1(18)/2,kkkk_sf6,SBF(jloop,i),V_db2(jloop,i),k_dif2,F2(jloop,i)+k1(13)/2,V_db5(jloop,i),k_dif5,F5(jloop,i)+k1(14)/2,k_ppf6,Cdc14(jloop,i)+k1(27)/2,Cdc6P(jloop,i)+k1(12)/2,k_asf2,Clb2(jloop,i)+k1(4)/2,k_asf5 ,Clb5(jloop,i)+k1(3)/2,V_kpf6(jloop,i),Cdc6(jloop,i)+k1(11)/2,V_pdb2(jloop,i),PFF2(jloop,i)+k1(45)/2,k_pdif2,k_pasf2,PClb2(jloop,i)+k1(42)/2)*deltat;
  k2(12) = Cdc6P_eq(V_kpf6(jloop,i),Cdc6(jloop,i)+k1(11)/2,k_ppf6,Cdc14(jloop,i)+k1(27)/2,k_d3f6,Cdc6P(jloop,i)+k1(12)/2,V_db2(jloop,i),F2P(jloop,i)+k1(15)/2,V_db5(jloop,i),F5P(jloop,i)+k1(16)/2,V_pdb2(jloop,i),PFF2P(jloop,i)+k1(46)/2)*deltat;
  k2(13) = F2_eq(k_asf2,Clb2(jloop,i)+k1(4)/2,Cdc6(jloop,i)+k1(11)/2,k_ppf6,Cdc14(jloop,i)+k1(27)/2,F2P(jloop,i)+k1(15)/2,k_dif2,V_db2(jloop,i),V_kpf6(jloop,i),F2(jloop,i)+k1(13)/2,k_Swe1(jloop,i),k_Mih1(jloop,i),PFF2(jloop,i)+k1(45)/2)*deltat;
  k2(14) = F5_eq(k_asf5,Clb5(jloop,i)+k1(3)/2,Cdc6(jloop,i)+k1(11)/2,k_ppf6,Cdc14(jloop,i)+k1(27)/2,F5P(jloop,i)+k1(16)/2,k_dif5,V_db5(jloop,i),V_kpf6(jloop,i),F5(jloop,i)+k1(14)/2)*deltat;
  k2(15) = F2P_eq( V_kpf6(jloop,i),F2(jloop,i)+k1(13)/2,k_ppf6,Cdc14(jloop,i)+k1(27)/2,k_d3f6,V_db2(jloop,i),F2P(jloop,i)+k1(15)/2,k_Swe1(jloop,i),k_Mih1(jloop,i),PFF2P(jloop,i)+k1(46)/2)*deltat;
  k2(16) = F5P_eq(V_kpf6(jloop,i),F5(jloop,i)+k1(14)/2,k_ppf6,Cdc14(jloop,i)+k1(27)/2,k_d3f6,V_db5(jloop,i),F5P(jloop,i)+k1(16)/2)*deltat;
  k2(17) = Swi5_T_eq(kk_sswi,kkk_sswi,Mcm1(jloop,i),k_dswi,Swi5_T(jloop,i)+k1(17)/2)*deltat;
  k2(18) = Swi5_eq (kk_sswi,kkk_sswi,Mcm1(jloop,i),k_aswi,Cdc14(jloop,i)+k1(27)/2,Swi5_T(jloop,i)+k1(17)/2,Swi5(jloop,i)+k1(18)/2,k_dswi,k_iswi,Clb2(jloop,i)+k1(4)/2)*deltat;
  k2(19) = APC_P_eq(k_aapc,Clb2(jloop,i)+k1(4)/2,APC_P(jloop,i)+k1(19)/2,J_aapc,k_iapc,J_iapc)*deltat;
  k2(20) = Cdc20_T_eq(kk_s20,kkk_s20,Mcm1(jloop,i),k_d20,Cdc20_T(jloop,i)+k1(20)/2)*deltat;
  k2(21) = Cdc20_A_eq(kk_a20,kkk_a20,APC_P(jloop,i)+k1(19)/2,Cdc20_T(jloop,i)+k1(20)/2,Cdc20_A(jloop,i)+k1(21)/2,k_mad2,k_d20)*deltat;
  k2(22) = Cdh1_T_eq(k_scdh,k_dcdh,Cdh1_T(jloop,i)+k1(22)/2)*deltat;
  k2(23) = Cdh1_eq(k_scdh,k_dcdh,Cdh1(jloop,i)+k1(23)/2,V_acdh(jloop,i),J_acdh,Cdh1_T(jloop,i)+k1(22)/2,V_icdh(jloop,i),J_icdh)*deltat;
  k2(24) = Tem1_eq(k_lte1,Tem1_T,Tem1(jloop,i)+k1(24)/2,J_atem,k_bub2,J_item)*deltat;
  k2(25) = Cdc15_eq(kk_a15,Tem1_T,Tem1(jloop,i)+k1(24)/2,kkk_a15,kkkk_a15,Cdc14(jloop,i)+k1(27)/2,Cdc15_T,Cdc15(jloop,i)+k1(25)/2,k_i15)*deltat;
  k2(26) = Cdc14_T_eq(k_s14,k_d14,Cdc14_T(jloop,i)+k1(26)/2)*deltat;
  k2(27) = Cdc14_eq(k_s14,k_d14,Cdc14(jloop,i)+k1(27)/2,k_dnet,RENT(jloop,i)+k1(30)/2,RENTP(jloop,i),k_dirent,k_direntp,k_asrent,Net1(jloop,i)+k1(29)/2,k_asrentp,Net1P(jloop,i))*deltat;
  k2(28) = Net1_T_eq(k_snet,k_dnet,Net1_T(jloop,i)+k1(28)/2)*deltat;
  k2(29) = Net1_eq(k_snet, k_dnet, Net1(jloop,i)+k1(29)/2, k_d14, RENT(jloop,i)+k1(30)/2, k_dirent, k_asrent, Cdc14(jloop,i)+k1(27)/2,V_ppnet(jloop,i), Net1P(jloop,i), V_kpnet(jloop,i))*deltat;
  k2(30) = RENT_eq(k_d14,k_dnet,RENT(jloop,i)+k1(30)/2,k_dirent,k_asrent,Cdc14(jloop,i)+k1(27)/2,Net1(jloop,i)+k1(29)/2,V_ppnet(jloop,i),RENTP(jloop,i),V_kpnet(jloop,i))*deltat;
  k2(31) = PPX_eq(k_sppx, V_dppx(jloop,i), PPX(jloop,i)+k1(31)/2)*deltat;
  k2(32) = Pds1_eq(kk_spds,kkk_s1pds,SBF(jloop,i),kkk_s2pds,Mcm1(jloop,i),k_diesp,PE(jloop,i),V_dpds(jloop,i),k_asesp,Esp1(jloop,i)+k1(33)/2,Pds1(jloop,i)+k1(32)/2)*deltat;
  k2(33) = Esp1_eq (k_asesp,Pds1(jloop,i)+k1(32)/2,Esp1(jloop,i)+k1(33)/2,k_diesp,V_dpds(jloop,i),PE(jloop,i))*deltat;
  k2(34) = ORI_eq(k_sori,epsilon_orib5,Clb5(jloop,i)+k1(3)/2,epsilon_orib2,Clb2(jloop,i)+k1(4)/2,k_dori,ORI(jloop,i)+k1(34)/2)*deltat;
  k2(35) = BUD_eq(k_sbud,epsilon_budn2,Cln2(jloop,i)+k1(2)/2,epsilon_budn3,Cln3(jloop,i),epsilon_budb5,Clb5(jloop,i)+k1(3)/2,k_dbud,BUD(jloop,i)+k1(35)/2)*deltat;
  k2(36) = SPN_eq(k_sspn,Clb2(jloop,i)+k1(4)/2,J_spn,k_dspn,SPN(jloop,i)+k1(36)/2)*deltat;
  k2(37) = BE_eq(k_sBE,Cln2(jloop,i)+k1(2)/2,k_dBE,BE(jloop,i)+k1(37)/2,Clb5(jloop,i)+k1(3)/2)*deltat;
  k2(38) = Swe1_eq(k_sswe,SBF(jloop,i),k_ssweC,k_hsl1,Hsl1_Hsl7(jloop,i)+k1(39)/2,Swe1(jloop,i)+k1(38)/2,k_hsl1r,Swe1M(jloop,i)+k1(56)/2,V_iwee,Clb2(jloop,i)+k1(4)/2,J_iwee,V_awee,Swe1P(jloop,i)+k1(40)/2,J_awee,kk_dswe)*deltat;
  k2(39) = Hsl_Hsl7_Hog1P_eq(kk_Hsl1_Hsl7,Start(jloop,i),kkk_Hsl1_Hsl7,V_db2(jloop,i),Hsl1_Hsl7(jloop,i)+k1(39)/2,Hog1P(jloop,i),J_Hsl1,n_Hsl1d,kkd_Hsl1_Hsl7)*deltat;
  k2(40) = Swe1P_eq(k_hsl1,Hsl1_Hsl7(jloop,i)+k1(39)/2,Swe1P(jloop,i)+k1(40)/2,k_hsl1r,Swe1MP(jloop,i)+k1(55)/2,V_awee,J_awee,kk_dswe,Clb2(jloop,i)+k1(4)/2,V_iwee,Swe1(jloop,i)+k1(38)/2,J_iwee)*deltat;
  k2(41) = Mih1_eq(Mih1(jloop,i)+k1(41)/2,Clb2(jloop,i)+k1(4)/2,Vi_mih,Va_mih,Ji_mih,Ja_mih,Mih1_T)*deltat;
  k2(42) = PClb2_eq(k_Swe1(jloop,i),Clb2(jloop,i)+k1(4)/2,PClb2(jloop,i)+k1(42)/2,k_Mih1(jloop,i),k_pd3c1,PTrimP(jloop,i)+k1(44)/2,k_pdib2,PTrim(jloop,i)+k1(43)/2,k_pd3f6,PFF2P(jloop,i)+k1(46)/2,k_pdif2,PFF2(jloop,i)+k1(45)/2,V_pdb2(jloop,i),k_pasb2,Sic1(jloop,i)+k1(5)/2,k_pasf2,Cdc6(jloop,i)+k1(11)/2,k_hpd3c1,PTrimhP(jloop,i)+k1(54)/2,k_hpdib2,PTrimh(jloop,i)+k1(53)/2,k_hpasb2,Sic1h(jloop,i)+k1(47)/2)*deltat;
  k2(43) = PTrim_eq(k_pasb2,Sic1(jloop,i)+k1(5)/2,PClb2(jloop,i)+k1(42)/2,k_pdib2,PTrim(jloop,i)+k1(43)/2,k_pppc1,Cdc14(jloop,i)+k1(27)/2,PTrimP(jloop,i)+k1(44)/2,V_pdb2(jloop,i),V_pkpc1(jloop,i),k_Swe1(jloop,i),C2(jloop,i)+k1(7)/2,k_Mih1(jloop,i),V_ash1(jloop,i),Hog1P(jloop,i),k_h1ppc1,PTrimh(jloop,i)+k1(53)/2,n_sic1hog1)*deltat;
  k2(44) = PTrimP_eq (k_pd3c1,PTrimP(jloop,i)+k1(44)/2,k_pppc1,Cdc14(jloop,i)+k1(27)/2,V_pkpc1(jloop,i),PTrim(jloop,i)+k1(43)/2,V_pdb2(jloop,i),k_Mih1(jloop,i),k_Swe1(jloop,i),C2P(jloop,i)+k1(7)/2,Hog1P(jloop,i),V_ash1(jloop,i),k_h1ppc1,PTrimhP(jloop,i)+k1(54)/2,n_sic1hog1)*deltat;
  k2(45) = PFF2_eq (k_pdif2,PFF2(jloop,i)+k1(45)/2,k_pasf2,PClb2(jloop,i)+k1(42)/2,Cdc6(jloop,i)+k1(11)/2,k_pppf6,Cdc14(jloop,i)+k1(27)/2,PFF2P(jloop,i)+k1(46)/2,V_pdb2(jloop,i),V_pkpf6(jloop,i),k_Swe1(jloop,i),F2(jloop,i)+k1(13)/2,k_Mih1(jloop,i))*deltat;
  k2(46) = PFF2P_eq (V_pkpf6(jloop,i),PFF2(jloop,i)+k1(45)/2,k_pppf6,Cdc14(jloop,i)+k1(27)/2,PFF2P(jloop,i)+k1(46)/2,k_pd3f6,V_pdb2(jloop,i),k_Swe1(jloop,i),F2P(jloop,i)+k1(15)/2,k_Mih1(jloop,i))*deltat;
  k2(47) = Sic1h_eq(V_ash1(jloop,i),Sic1(jloop,i)+k1(5)/2,Hog1P(jloop,i),V_hdb2(jloop,i),C2h(jloop,i)+k1(50)/2,k_hdib2,V_hdb5(jloop,i),C5h(jloop,i)+k1(51)/2,k_hdib5,k_hppc1,Cdc14(jloop,i)+k1(27)/2,Sic1hP(jloop,i)+k1(48)/2,k_hasb2,Clb2(jloop,i)+k1(4)/2,Sic1h(jloop,i)+k1(47)/2,k_hasb5,Clb5(jloop,i)+k1(3)/2,V_hkpc1(jloop,i),k_hpdib2,PTrimh(jloop,i)+k1(53)/2,V_hpdb2(jloop,i),k_hpasb2,PClb2(jloop,i)+k1(42)/2,k_h1ppc1,n_sic1hog1)*deltat;
  k2(48) = Sic1hP_eq (V_hkpc1(jloop,i),Sic1h(jloop,i)+k1(47)/2,k_hppc1,Cdc14(jloop,i)+k1(27)/2,k_hd3c1,Sic1hP(jloop,i)+k1(48)/2,V_hdb2(jloop,i),C2hP(jloop,i)+k1(52)/2,V_hdb5(jloop,i),C5hP(jloop,i)+k1(51)/2,V_ash1(jloop,i),Hog1P(jloop,i),Sic1P(jloop,i)+k1(6)/2,k_h1ppc1,n_sic1hog1,V_hpdb2(jloop,i),PTrimhP(jloop,i)+k1(54)/2)*deltat;
  k2(49) = C5h_eq(k_hasb5,Clb5(jloop,i)+k1(3)/2,Sic1h(jloop,i)+k1(47)/2,k_hppc1,Cdc14(jloop,i)+k1(27)/2,C5hP(jloop,i)+k1(51)/2,k_hdib5,V_hdb5(jloop,i),V_hkpc1(jloop,i),C5h(jloop,i)+k1(49)/2,V_ash1(jloop,i),Hog1P(jloop,i),C5(jloop,i)+k1(8)/2,k_h1ppc1,n_sic1hog1)*deltat;
  k2(50) = C2h_eq(k_hasb2,Clb2(jloop,i)+k1(4)/2,Sic1h(jloop,i)+k1(47)/2,k_hppc1,Cdc14(jloop,i)+k1(27)/2,C2hP(jloop,i)+k1(52)/2,k_hdib2,V_hdb2(jloop,i),V_hkpc1(jloop,i),C2h(jloop,i)+k1(50)/2,k_Swe1(jloop,i),k_Mih1(jloop,i),PTrimh(jloop,i)+k1(53)/2,V_ash1(jloop,i),Hog1P(jloop,i),C2(jloop,i)+k1(7)/2,k_h1ppc1,n_sic1hog1)*deltat;
  k2(51) = C5hP_eq (V_hkpc1(jloop,i),C5h(jloop,i)+k1(49)/2,k_hppc1,Cdc14(jloop,i)+k1(27)/2,k_hd3c1,V_hdb5(jloop,i),C5hP(jloop,i)+k1(51)/2,V_ash1(jloop,i),C5P(jloop,i)+k1(10)/2,Hog1P(jloop,i),k_h1ppc1,n_sic1hog1)*deltat;
  k2(52) = C2hP_eq (V_hkpc1(jloop,i),C2h(jloop,i)+k1(50)/2,k_hppc1,Cdc14(jloop,i)+k1(27)/2,k_hd3c1,V_hdb2(jloop,i),C2hP(jloop,i)+k1(52)/2,Hog1P(jloop,i),k_Swe1(jloop,i),k_Mih1(jloop,i),PTrimhP(jloop,i)+k1(54)/2,V_ash1(jloop,i),C2P(jloop,i)+k1(9)/2,k_h1ppc1,n_sic1hog1)*deltat;
  k2(53) = PTrimh_eq (k_hpasb2,Sic1h(jloop,i)+k1(47)/2,PClb2(jloop,i)+k1(42)/2,k_hpdib2,PTrimh(jloop,i)+k1(53)/2,k_hpppc1,Cdc14(jloop,i)+k1(27)/2,PTrimhP(jloop,i)+k1(54)/2,V_hpdb2(jloop,i),V_hpkpc1(jloop,i),k_Swe1(jloop,i),C2h(jloop,i)+k1(50)/2,k_Mih1(jloop,i),V_ash1(jloop,i),Hog1P(jloop,i),PTrim(jloop,i)+k1(43)/2,k_h1ppc1,n_sic1hog1)*deltat;
  k2(54) = PTrimhP_eq (k_hpd3c1,PTrimhP(jloop,i)+k1(54)/2,k_hpppc1,Cdc14(jloop,i)+k1(27)/2,V_hpkpc1(jloop,i),PTrimh(jloop,i)+k1(53)/2,V_hpdb2(jloop,i),k_Mih1(jloop,i),k_Swe1(jloop,i),C2hP(jloop,i)+k1(52)/2,V_ash1(jloop,i),PTrimP(jloop,i)+k1(44)/2,Hog1P(jloop,i),k_h1ppc1,n_sic1hog1)*deltat;
  k2(55) = Swe1MP_eq(k_hsl1,Hsl1_Hsl7(jloop,i)+k1(39)/2,Swe1P(jloop,i)+k1(40)/2,k_hsl1r,Swe1MP(jloop,i)+k1(55)/2,V_awee,J_awee,V_iwee,Clb2(jloop,i)+k1(4)/2,Swe1M(jloop,i)+k1(56)/2,J_iwee,kk_dswe)*deltat;
  k2(56) = Swe1M_Hog1_eq(k_hsl1,Hsl1_Hsl7(jloop,i)+k1(39)/2,Swe1(jloop,i)+k1(38)/2,k_hsl1r,Swe1M(jloop,i)+k1(56)/2,V_iwee,Clb2(jloop,i)+k1(4)/2,J_iwee,V_awee,Swe1MP(jloop,i)+k1(55)/2,J_awee,kk_dswe)*deltat;
  %% calculating K3
  k3(1) = mass_eq(mass1(jloop,i)+k2(1)/2,     k_g,k_massHog1,Hog1P(jloop,i),M_massmax)*deltat;                                         
  k3(2) = Cln2_Hog1_eq(kk_sn2,SBF(jloop,i),kkk_sn2,k_dn2,mass(jloop,i)+k2(1)/2,Cln2(jloop,i)+k2(2)/2,Hog1P(jloop,i),kd_Hog1Cln2)*deltat;
  k3(3) = Clb5_Hog1_eq (kk_sb5,kkk_sb5,MBF(jloop,i),mass(jloop,i)+k2(1)/2,k_d3c1,C5P(jloop,i)+k2(10)/2,k_dib5,C5(jloop,i)+k2(8)/2,k_d3f6,F5P(jloop,i)+k2(16)/2,k_dif5,F5(jloop,i)+k2(14)/2,V_db5(jloop,i),k_asb5,Sic1(jloop,i)+k2(5)/2,k_asf5,Cdc6(jloop,i)+k2(11)/2,Clb5(jloop,i)+k2(3)/2,k_hog1Clb5,Hog1P(jloop,i),k_hd3c1,C5hP(jloop,i)+k2(51)/2,k_hdib5,C5h(jloop,i)+k2(49)/2,k_hasb5,Sic1h(jloop,i)+k2(47)/2,V_hdb5(jloop,i))*deltat;
  k3(4) = Clb2_Hog1P_eq(kk_sb2,kkk_sb2 ,Mcm1(jloop,i), mass(jloop,i)+k2(1)/2, k_d3c1,C2P(jloop,i)+k2(9)/2,k_dib2,C2(jloop,i)+k2(7)/2,k_d3f6,F2P(jloop,i)+k2(15)/2,k_dif2,F2(jloop,i)+k2(13)/2,V_db2(jloop,i),k_asb2,Sic1(jloop,i)+k2(5)/2,k_asf2,Cdc6(jloop,i)+k2(11)/2,Clb2(jloop,i)+k2(4)/2,Hog1P(jloop,i),KClb2_H,k_Swe1(jloop,i),k_Mih1(jloop,i),PClb2(jloop,i)+k2(42)/2,k_hd3c1,C2hP(jloop,i)+k2(52)/2,k_hdib2,C2h(jloop,i)+k2(50)/2,k_hasb2,Sic1h(jloop,i)+k2(47)/2,V_hdb2(jloop,i))*deltat;
  k3(5) = Sic1_Hog1_eq(kk_sc1,kkk_sc1,Swi5(jloop,i)+k2(18)/2,V_db2(jloop,i),k_dib2,C2(jloop,i)+k2(7)/2,V_db5(jloop,i),k_dib5,C5(jloop,i)+k2(8)/2,k_ppc1,Cdc14(jloop,i)+k2(27)/2,Sic1P(jloop,i)+k2(6)/2,k_asb2,Clb2(jloop,i)+k2(4)/2,k_asb5,Clb5(jloop,i)+k2(3)/2,V_kpc1(jloop,i),Sic1(jloop,i)+k2(5)/2,Hog1P(jloop,i),k_pasb2,PClb2(jloop,i)+k2(42)/2,V_pdb2(jloop,i),PTrim(jloop,i)+k2(43)/2,k_pdib2,V_ash1(jloop,i),k_h1ppc1,Sic1h(jloop,i)+k2(47)/2,n_sic1hog1)*deltat;
  k3(6) = Sic1P_Hog1_eq (V_kpc1(jloop,i),Sic1(jloop,i)+k2(5)/2,k_ppc1,Cdc14(jloop,i)+k2(27)/2,k_d3c1,Sic1P(jloop,i)+k2(6)/2,V_db2(jloop,i),C2P(jloop,i)+k2(9)/2,V_db5(jloop,i),C5P(jloop,i)+k2(10)/2,Hog1P(jloop,i),V_pdb2(jloop,i),PTrimP(jloop,i)+k2(44)/2,V_ash1(jloop,i),k_h1ppc1,Sic1hP(jloop,i)+k2(48)/2,n_sic1hog1)*deltat;
  k3(7) = C2_eq  (k_asb2,Clb2(jloop,i)+k2(4)/2,Sic1(jloop,i)+k2(5)/2,k_ppc1,Cdc14(jloop,i)+k2(27)/2,C2P(jloop,i)+k2(9)/2,k_dib2,V_db2(jloop,i),V_kpc1(jloop,i),C2(jloop,i)+k2(7)/2,k_Swe1(jloop,i),k_Mih1(jloop,i),PTrim(jloop,i)+k2(43)/2,V_ash1(jloop,i),Hog1P(jloop,i),k_h1ppc1,C2h(jloop,i)+k2(50)/2,n_sic1hog1)*deltat;
  k3(8) = C5_eq(k_asb5,Clb5(jloop,i)+k2(3)/2,Sic1(jloop,i)+k2(5)/2,k_ppc1,Cdc14(jloop,i)+k2(27)/2,C5P(jloop,i)+k2(10)/2,k_dib5,V_db5(jloop,i),V_kpc1(jloop,i),C5(jloop,i)+k2(8)/2,V_ash1(jloop,i),Hog1P(jloop,i),k_h1ppc1,C5h(jloop,i)+k2(49)/2,n_sic1hog1)*deltat;
  k3(9) = C2P_Hog1_eq(V_kpc1(jloop,i),C2(jloop,i)+k2(7)/2,k_ppc1,Cdc14(jloop,i)+k2(27)/2,k_d3c1,V_db2(jloop,i),C2P(jloop,i)+k2(9)/2,Hog1P(jloop,i),k_Swe1(jloop,i),k_Mih1(jloop,i),PTrimP(jloop,i)+k2(44)/2,V_ash1(jloop,i),k_h1ppc1,C2hP(jloop,i)+k2(50)/2,n_sic1hog1)*deltat;
  k3(10) = C5P_Hog1_eq (V_kpc1(jloop,i),C5(jloop,i)+k2(8)/2,k_ppc1,Cdc14(jloop,i)+k2(27)/2,k_d3c1,V_db5(jloop,i),C5P(jloop,i)+k2(10)/2,Hog1P(jloop,i),V_ash1(jloop,i),k_h1ppc1,C5hP(jloop,i)+k2(51)/2,n_sic1hog1)*deltat;
  k3(11) = Cdc6_eq (kk_sf6,kkk_sf6,Swi5(jloop,i)+k2(18)/2,kkkk_sf6,SBF(jloop,i),V_db2(jloop,i),k_dif2,F2(jloop,i)+k2(13)/2,V_db5(jloop,i),k_dif5,F5(jloop,i)+k2(14)/2,k_ppf6,Cdc14(jloop,i)+k2(27)/2,Cdc6P(jloop,i)+k2(12)/2,k_asf2,Clb2(jloop,i)+k2(4)/2,k_asf5 ,Clb5(jloop,i)+k2(3)/2,V_kpf6(jloop,i),Cdc6(jloop,i)+k2(11)/2,V_pdb2(jloop,i),PFF2(jloop,i)+k2(45)/2,k_pdif2,k_pasf2,PClb2(jloop,i)+k2(42)/2)*deltat;
  k3(12) = Cdc6P_eq(V_kpf6(jloop,i),Cdc6(jloop,i)+k2(11)/2,k_ppf6,Cdc14(jloop,i)+k2(27)/2,k_d3f6,Cdc6P(jloop,i)+k2(12)/2,V_db2(jloop,i),F2P(jloop,i)+k2(15)/2,V_db5(jloop,i),F5P(jloop,i)+k2(16)/2,V_pdb2(jloop,i),PFF2P(jloop,i)+k2(46)/2)*deltat;
  k3(13) = F2_eq(k_asf2,Clb2(jloop,i)+k2(4)/2,Cdc6(jloop,i)+k2(11)/2,k_ppf6,Cdc14(jloop,i)+k2(27)/2,F2P(jloop,i)+k2(15)/2,k_dif2,V_db2(jloop,i),V_kpf6(jloop,i),F2(jloop,i)+k2(13)/2,k_Swe1(jloop,i),k_Mih1(jloop,i),PFF2(jloop,i)+k2(45)/2)*deltat;
  k3(14) = F5_eq(k_asf5,Clb5(jloop,i)+k2(3)/2,Cdc6(jloop,i)+k2(11)/2,k_ppf6,Cdc14(jloop,i)+k2(27)/2,F5P(jloop,i)+k2(16)/2,k_dif5,V_db5(jloop,i),V_kpf6(jloop,i),F5(jloop,i)+k2(14)/2)*deltat;
  k3(15) = F2P_eq( V_kpf6(jloop,i),F2(jloop,i)+k2(13)/2,k_ppf6,Cdc14(jloop,i)+k2(27)/2,k_d3f6,V_db2(jloop,i),F2P(jloop,i)+k2(15)/2,k_Swe1(jloop,i),k_Mih1(jloop,i),PFF2P(jloop,i)+k2(46)/2)*deltat;
  k3(16) = F5P_eq(V_kpf6(jloop,i),F5(jloop,i)+k2(14)/2,k_ppf6,Cdc14(jloop,i)+k2(27)/2,k_d3f6,V_db5(jloop,i),F5P(jloop,i)+k2(16)/2)*deltat;
  k3(17) = Swi5_T_eq(kk_sswi,kkk_sswi,Mcm1(jloop,i),k_dswi,Swi5_T(jloop,i)+k2(17)/2)*deltat;
  k3(18) = Swi5_eq (kk_sswi,kkk_sswi,Mcm1(jloop,i),k_aswi,Cdc14(jloop,i)+k2(27)/2,Swi5_T(jloop,i)+k2(17)/2,Swi5(jloop,i)+k2(18)/2,k_dswi,k_iswi,Clb2(jloop,i)+k2(4)/2)*deltat;
  k3(19) = APC_P_eq(k_aapc,Clb2(jloop,i)+k2(4)/2,APC_P(jloop,i)+k2(19)/2,J_aapc,k_iapc,J_iapc)*deltat;
  k3(20) = Cdc20_T_eq(kk_s20,kkk_s20,Mcm1(jloop,i),k_d20,Cdc20_T(jloop,i)+k2(20)/2)*deltat;
  k3(21) = Cdc20_A_eq(kk_a20,kkk_a20,APC_P(jloop,i)+k2(19)/2,Cdc20_T(jloop,i)+k2(20)/2,Cdc20_A(jloop,i)+k2(21)/2,k_mad2,k_d20)*deltat;
  k3(22) = Cdh1_T_eq(k_scdh,k_dcdh,Cdh1_T(jloop,i)+k2(22)/2)*deltat;
  k3(23) = Cdh1_eq(k_scdh,k_dcdh,Cdh1(jloop,i)+k2(23)/2,V_acdh(jloop,i),J_acdh,Cdh1_T(jloop,i)+k2(22)/2,V_icdh(jloop,i),J_icdh)*deltat;
  k3(24) = Tem1_eq(k_lte1,Tem1_T,Tem1(jloop,i)+k2(24)/2,J_atem,k_bub2,J_item)*deltat;
  k3(25) = Cdc15_eq(kk_a15,Tem1_T,Tem1(jloop,i)+k2(24)/2,kkk_a15,kkkk_a15,Cdc14(jloop,i)+k2(27)/2,Cdc15_T,Cdc15(jloop,i)+k2(25)/2,k_i15)*deltat;
  k3(26) = Cdc14_T_eq(k_s14,k_d14,Cdc14_T(jloop,i)+k2(26)/2)*deltat;
  k3(27) = Cdc14_eq(k_s14,k_d14,Cdc14(jloop,i)+k2(27)/2,k_dnet,RENT(jloop,i)+k2(30)/2,RENTP(jloop,i),k_dirent,k_direntp,k_asrent,Net1(jloop,i)+k2(29)/2,k_asrentp,Net1P(jloop,i))*deltat;
  k3(28) = Net1_T_eq(k_snet,k_dnet,Net1_T(jloop,i)+k2(28)/2)*deltat;
  k3(29) = Net1_eq(k_snet, k_dnet, Net1(jloop,i)+k2(29)/2, k_d14, RENT(jloop,i)+k2(30)/2, k_dirent, k_asrent, Cdc14(jloop,i)+k2(27)/2,V_ppnet(jloop,i), Net1P(jloop,i), V_kpnet(jloop,i))*deltat;
  k3(30) = RENT_eq(k_d14,k_dnet,RENT(jloop,i)+k2(30)/2,k_dirent,k_asrent,Cdc14(jloop,i)+k2(27)/2,Net1(jloop,i)+k2(29)/2,V_ppnet(jloop,i),RENTP(jloop,i),V_kpnet(jloop,i))*deltat;
  k3(31) = PPX_eq(k_sppx, V_dppx(jloop,i), PPX(jloop,i)+k2(31)/2)*deltat;
  k3(32) = Pds1_eq(kk_spds,kkk_s1pds,SBF(jloop,i),kkk_s2pds,Mcm1(jloop,i),k_diesp,PE(jloop,i),V_dpds(jloop,i),k_asesp,Esp1(jloop,i)+k2(33)/2,Pds1(jloop,i)+k2(32)/2)*deltat;
  k3(33) = Esp1_eq (k_asesp,Pds1(jloop,i)+k2(32)/2,Esp1(jloop,i)+k2(33)/2,k_diesp,V_dpds(jloop,i),PE(jloop,i))*deltat;
  k3(34) = ORI_eq(k_sori,epsilon_orib5,Clb5(jloop,i)+k2(3)/2,epsilon_orib2,Clb2(jloop,i)+k2(4)/2,k_dori,ORI(jloop,i)+k2(34)/2)*deltat;
  k3(35) = BUD_eq(k_sbud,epsilon_budn2,Cln2(jloop,i)+k2(2)/2,epsilon_budn3,Cln3(jloop,i),epsilon_budb5,Clb5(jloop,i)+k2(3)/2,k_dbud,BUD(jloop,i)+k2(35)/2)*deltat;
  k3(36) = SPN_eq(k_sspn,Clb2(jloop,i)+k2(4)/2,J_spn,k_dspn,SPN(jloop,i)+k2(36)/2)*deltat;
  k3(37) = BE_eq(k_sBE,Cln2(jloop,i)+k2(2)/2,k_dBE,BE(jloop,i)+k2(37)/2,Clb5(jloop,i)+k2(3)/2)*deltat;
  k3(38) = Swe1_eq(k_sswe,SBF(jloop,i),k_ssweC,k_hsl1,Hsl1_Hsl7(jloop,i)+k2(39)/2,Swe1(jloop,i)+k2(38)/2,k_hsl1r,Swe1M(jloop,i)+k2(56)/2,V_iwee,Clb2(jloop,i)+k2(4)/2,J_iwee,V_awee,Swe1P(jloop,i)+k2(40)/2,J_awee,kk_dswe)*deltat;
  k3(39) = Hsl_Hsl7_Hog1P_eq(kk_Hsl1_Hsl7,Start(jloop,i),kkk_Hsl1_Hsl7,V_db2(jloop,i),Hsl1_Hsl7(jloop,i)+k2(39)/2,Hog1P(jloop,i),J_Hsl1,n_Hsl1d,kkd_Hsl1_Hsl7)*deltat;
  k3(40) = Swe1P_eq(k_hsl1,Hsl1_Hsl7(jloop,i)+k2(39)/2,Swe1P(jloop,i)+k2(40)/2,k_hsl1r,Swe1MP(jloop,i)+k2(55)/2,V_awee,J_awee,kk_dswe,Clb2(jloop,i)+k2(4)/2,V_iwee,Swe1(jloop,i)+k2(38)/2,J_iwee)*deltat;
  k3(41) = Mih1_eq(Mih1(jloop,i)+k2(41)/2,Clb2(jloop,i)+k2(4)/2,Vi_mih,Va_mih,Ji_mih,Ja_mih,Mih1_T)*deltat;
  k3(42) = PClb2_eq(k_Swe1(jloop,i),Clb2(jloop,i)+k2(4)/2,PClb2(jloop,i)+k2(42)/2,k_Mih1(jloop,i),k_pd3c1,PTrimP(jloop,i)+k2(44)/2,k_pdib2,PTrim(jloop,i)+k2(43)/2,k_pd3f6,PFF2P(jloop,i)+k2(46)/2,k_pdif2,PFF2(jloop,i)+k2(45)/2,V_pdb2(jloop,i),k_pasb2,Sic1(jloop,i)+k2(5)/2,k_pasf2,Cdc6(jloop,i)+k2(11)/2,k_hpd3c1,PTrimhP(jloop,i)+k2(54)/2,k_hpdib2,PTrimh(jloop,i)+k2(53)/2,k_hpasb2,Sic1h(jloop,i)+k2(47)/2)*deltat;
  k3(43) = PTrim_eq(k_pasb2,Sic1(jloop,i)+k2(5)/2,PClb2(jloop,i)+k2(42)/2,k_pdib2,PTrim(jloop,i)+k2(43)/2,k_pppc1,Cdc14(jloop,i)+k2(27)/2,PTrimP(jloop,i)+k2(44)/2,V_pdb2(jloop,i),V_pkpc1(jloop,i),k_Swe1(jloop,i),C2(jloop,i)+k2(7)/2,k_Mih1(jloop,i),V_ash1(jloop,i),Hog1P(jloop,i),k_h1ppc1,PTrimh(jloop,i)+k2(53)/2,n_sic1hog1)*deltat;
  k3(44) = PTrimP_eq (k_pd3c1,PTrimP(jloop,i)+k2(44)/2,k_pppc1,Cdc14(jloop,i)+k2(27)/2,V_pkpc1(jloop,i),PTrim(jloop,i)+k2(43)/2,V_pdb2(jloop,i),k_Mih1(jloop,i),k_Swe1(jloop,i),C2P(jloop,i)+k2(7)/2,Hog1P(jloop,i),V_ash1(jloop,i),k_h1ppc1,PTrimhP(jloop,i)+k2(54)/2,n_sic1hog1)*deltat;
  k3(45) = PFF2_eq (k_pdif2,PFF2(jloop,i)+k2(45)/2,k_pasf2,PClb2(jloop,i)+k2(42)/2,Cdc6(jloop,i)+k2(11)/2,k_pppf6,Cdc14(jloop,i)+k2(27)/2,PFF2P(jloop,i)+k2(46)/2,V_pdb2(jloop,i),V_pkpf6(jloop,i),k_Swe1(jloop,i),F2(jloop,i)+k2(13)/2,k_Mih1(jloop,i))*deltat;
  k3(46) = PFF2P_eq (V_pkpf6(jloop,i),PFF2(jloop,i)+k2(45)/2,k_pppf6,Cdc14(jloop,i)+k2(27)/2,PFF2P(jloop,i)+k2(46)/2,k_pd3f6,V_pdb2(jloop,i),k_Swe1(jloop,i),F2P(jloop,i)+k2(15)/2,k_Mih1(jloop,i))*deltat;
  k3(47) = Sic1h_eq(V_ash1(jloop,i),Sic1(jloop,i)+k2(5)/2,Hog1P(jloop,i),V_hdb2(jloop,i),C2h(jloop,i)+k2(50)/2,k_hdib2,V_hdb5(jloop,i),C5h(jloop,i)+k2(51)/2,k_hdib5,k_hppc1,Cdc14(jloop,i)+k2(27)/2,Sic1hP(jloop,i)+k2(48)/2,k_hasb2,Clb2(jloop,i)+k2(4)/2,Sic1h(jloop,i)+k2(47)/2,k_hasb5,Clb5(jloop,i)+k2(3)/2,V_hkpc1(jloop,i),k_hpdib2,PTrimh(jloop,i)+k2(53)/2,V_hpdb2(jloop,i),k_hpasb2,PClb2(jloop,i)+k2(42)/2,k_h1ppc1,n_sic1hog1)*deltat;
  k3(48) = Sic1hP_eq (V_hkpc1(jloop,i),Sic1h(jloop,i)+k2(47)/2,k_hppc1,Cdc14(jloop,i)+k2(27)/2,k_hd3c1,Sic1hP(jloop,i)+k2(48)/2,V_hdb2(jloop,i),C2hP(jloop,i)+k2(52)/2,V_hdb5(jloop,i),C5hP(jloop,i)+k2(51)/2,V_ash1(jloop,i),Hog1P(jloop,i),Sic1P(jloop,i)+k2(6)/2,k_h1ppc1,n_sic1hog1,V_hpdb2(jloop,i),PTrimhP(jloop,i)+k2(54)/2)*deltat;
  k3(49) = C5h_eq(k_hasb5,Clb5(jloop,i)+k2(3)/2,Sic1h(jloop,i)+k2(47)/2,k_hppc1,Cdc14(jloop,i)+k2(27)/2,C5hP(jloop,i)+k2(51)/2,k_hdib5,V_hdb5(jloop,i),V_hkpc1(jloop,i),C5h(jloop,i)+k2(49)/2,V_ash1(jloop,i),Hog1P(jloop,i),C5(jloop,i)+k2(8)/2,k_h1ppc1,n_sic1hog1)*deltat;
  k3(50) = C2h_eq(k_hasb2,Clb2(jloop,i)+k2(4)/2,Sic1h(jloop,i)+k2(47)/2,k_hppc1,Cdc14(jloop,i)+k2(27)/2,C2hP(jloop,i)+k2(52)/2,k_hdib2,V_hdb2(jloop,i),V_hkpc1(jloop,i),C2h(jloop,i)+k2(50)/2,k_Swe1(jloop,i),k_Mih1(jloop,i),PTrimh(jloop,i)+k2(53)/2,V_ash1(jloop,i),Hog1P(jloop,i),C2(jloop,i)+k2(7)/2,k_h1ppc1,n_sic1hog1)*deltat;
  k3(51) = C5hP_eq (V_hkpc1(jloop,i),C5h(jloop,i)+k2(49)/2,k_hppc1,Cdc14(jloop,i)+k2(27)/2,k_hd3c1,V_hdb5(jloop,i),C5hP(jloop,i)+k2(51)/2,V_ash1(jloop,i),C5P(jloop,i)+k2(10)/2,Hog1P(jloop,i),k_h1ppc1,n_sic1hog1)*deltat;
  k3(52) = C2hP_eq (V_hkpc1(jloop,i),C2h(jloop,i)+k2(50)/2,k_hppc1,Cdc14(jloop,i)+k2(27)/2,k_hd3c1,V_hdb2(jloop,i),C2hP(jloop,i)+k2(52)/2,Hog1P(jloop,i),k_Swe1(jloop,i),k_Mih1(jloop,i),PTrimhP(jloop,i)+k2(54)/2,V_ash1(jloop,i),C2P(jloop,i)+k2(9)/2,k_h1ppc1,n_sic1hog1)*deltat;
  k3(53) = PTrimh_eq (k_hpasb2,Sic1h(jloop,i)+k2(47)/2,PClb2(jloop,i)+k2(42)/2,k_hpdib2,PTrimh(jloop,i)+k2(53)/2,k_hpppc1,Cdc14(jloop,i)+k2(27)/2,PTrimhP(jloop,i)+k2(54)/2,V_hpdb2(jloop,i),V_hpkpc1(jloop,i),k_Swe1(jloop,i),C2h(jloop,i)+k2(50)/2,k_Mih1(jloop,i),V_ash1(jloop,i),Hog1P(jloop,i),PTrim(jloop,i)+k2(43)/2,k_h1ppc1,n_sic1hog1)*deltat;
  k3(54) = PTrimhP_eq (k_hpd3c1,PTrimhP(jloop,i)+k2(54)/2,k_hpppc1,Cdc14(jloop,i)+k2(27)/2,V_hpkpc1(jloop,i),PTrimh(jloop,i)+k2(53)/2,V_hpdb2(jloop,i),k_Mih1(jloop,i),k_Swe1(jloop,i),C2hP(jloop,i)+k2(52)/2,V_ash1(jloop,i),PTrimP(jloop,i)+k2(44)/2,Hog1P(jloop,i),k_h1ppc1,n_sic1hog1)*deltat;
  k3(55) = Swe1MP_eq(k_hsl1,Hsl1_Hsl7(jloop,i)+k2(39)/2,Swe1P(jloop,i)+k2(40)/2,k_hsl1r,Swe1MP(jloop,i)+k2(55)/2,V_awee,J_awee,V_iwee,Clb2(jloop,i)+k2(4)/2,Swe1M(jloop,i)+k2(56)/2,J_iwee,kk_dswe)*deltat;
  k3(56) = Swe1M_Hog1_eq(k_hsl1,Hsl1_Hsl7(jloop,i)+k2(39)/2,Swe1(jloop,i)+k2(38)/2,k_hsl1r,Swe1M(jloop,i)+k2(56)/2,V_iwee,Clb2(jloop,i)+k2(4)/2,J_iwee,V_awee,Swe1MP(jloop,i)+k2(55)/2,J_awee,kk_dswe)*deltat;
  %% calculating K4
  k4(1) = mass_eq(mass1(jloop,i)+k3(1)/1,     k_g,k_massHog1,Hog1P(jloop,i),M_massmax)*deltat;                                       
  k4(2) = Cln2_Hog1_eq(kk_sn2,SBF(jloop,i),kkk_sn2,k_dn2,mass(jloop,i)+k3(1)/1,Cln2(jloop,i)+k3(2)/1,Hog1P(jloop,i),kd_Hog1Cln2)*deltat;
  k4(3) = Clb5_Hog1_eq (kk_sb5,kkk_sb5,MBF(jloop,i),mass(jloop,i)+k3(1)/1,k_d3c1,C5P(jloop,i)+k3(10)/1,k_dib5,C5(jloop,i)+k3(8)/1,k_d3f6,F5P(jloop,i)+k3(16)/1,k_dif5,F5(jloop,i)+k3(14)/1,V_db5(jloop,i),k_asb5,Sic1(jloop,i)+k3(5)/1,k_asf5,Cdc6(jloop,i)+k3(11)/1,Clb5(jloop,i)+k3(3)/1,k_hog1Clb5,Hog1P(jloop,i),k_hd3c1,C5hP(jloop,i)+k3(51)/1,k_hdib5,C5h(jloop,i)+k3(49)/1,k_hasb5,Sic1h(jloop,i)+k3(47)/1,V_hdb5(jloop,i))*deltat;
  k4(4) = Clb2_Hog1P_eq(kk_sb2,kkk_sb2 ,Mcm1(jloop,i), mass(jloop,i)+k3(1)/1, k_d3c1,C2P(jloop,i)+k3(9)/1,k_dib2,C2(jloop,i)+k3(7)/1,k_d3f6,F2P(jloop,i)+k3(15)/1,k_dif2,F2(jloop,i)+k3(13)/1,V_db2(jloop,i),k_asb2,Sic1(jloop,i)+k3(5)/1,k_asf2,Cdc6(jloop,i)+k3(11)/1,Clb2(jloop,i)+k3(4)/1,Hog1P(jloop,i),KClb2_H,k_Swe1(jloop,i),k_Mih1(jloop,i),PClb2(jloop,i)+k3(42)/1,k_hd3c1,C2hP(jloop,i)+k3(52)/1,k_hdib2,C2h(jloop,i)+k3(50)/1,k_hasb2,Sic1h(jloop,i)+k3(47)/1,V_hdb2(jloop,i))*deltat;
  k4(5) = Sic1_Hog1_eq(kk_sc1,kkk_sc1,Swi5(jloop,i)+k3(18)/1,V_db2(jloop,i),k_dib2,C2(jloop,i)+k3(7)/1,V_db5(jloop,i),k_dib5,C5(jloop,i)+k3(8)/1,k_ppc1,Cdc14(jloop,i)+k3(27)/1,Sic1P(jloop,i)+k3(6)/1,k_asb2,Clb2(jloop,i)+k3(4)/1,k_asb5,Clb5(jloop,i)+k3(3)/1,V_kpc1(jloop,i),Sic1(jloop,i)+k3(5)/1,Hog1P(jloop,i),k_pasb2,PClb2(jloop,i)+k3(42)/1,V_pdb2(jloop,i),PTrim(jloop,i)+k3(43)/1,k_pdib2,V_ash1(jloop,i),k_h1ppc1,Sic1h(jloop,i)+k3(47)/1,n_sic1hog1)*deltat;
  k4(6) = Sic1P_Hog1_eq (V_kpc1(jloop,i),Sic1(jloop,i)+k3(5)/1,k_ppc1,Cdc14(jloop,i)+k3(27)/1,k_d3c1,Sic1P(jloop,i)+k3(6)/1,V_db2(jloop,i),C2P(jloop,i)+k3(9)/1,V_db5(jloop,i),C5P(jloop,i)+k3(10)/1,Hog1P(jloop,i),V_pdb2(jloop,i),PTrimP(jloop,i)+k3(44)/1,V_ash1(jloop,i),k_h1ppc1,Sic1hP(jloop,i)+k3(48)/1,n_sic1hog1)*deltat;
  k4(7) = C2_eq  (k_asb2,Clb2(jloop,i)+k3(4)/1,Sic1(jloop,i)+k3(5)/1,k_ppc1,Cdc14(jloop,i)+k3(27)/1,C2P(jloop,i)+k3(9)/1,k_dib2,V_db2(jloop,i),V_kpc1(jloop,i),C2(jloop,i)+k3(7)/1,k_Swe1(jloop,i),k_Mih1(jloop,i),PTrim(jloop,i)+k3(43)/1,V_ash1(jloop,i),Hog1P(jloop,i),k_h1ppc1,C2h(jloop,i)+k3(50)/1,n_sic1hog1)*deltat;
  k4(8) = C5_eq(k_asb5,Clb5(jloop,i)+k3(3)/1,Sic1(jloop,i)+k3(5)/1,k_ppc1,Cdc14(jloop,i)+k3(27)/1,C5P(jloop,i)+k3(10)/1,k_dib5,V_db5(jloop,i),V_kpc1(jloop,i),C5(jloop,i)+k3(8)/1,V_ash1(jloop,i),Hog1P(jloop,i),k_h1ppc1,C5h(jloop,i)+k3(49)/1,n_sic1hog1)*deltat;
  k4(9) = C2P_Hog1_eq(V_kpc1(jloop,i),C2(jloop,i)+k3(7)/1,k_ppc1,Cdc14(jloop,i)+k3(27)/1,k_d3c1,V_db2(jloop,i),C2P(jloop,i)+k3(9)/1,Hog1P(jloop,i),k_Swe1(jloop,i),k_Mih1(jloop,i),PTrimP(jloop,i)+k3(44)/1,V_ash1(jloop,i),k_h1ppc1,C2hP(jloop,i)+k3(50)/1,n_sic1hog1)*deltat;
  k4(10) = C5P_Hog1_eq(V_kpc1(jloop,i),C5(jloop,i)+k3(8)/1,k_ppc1,Cdc14(jloop,i)+k3(27)/1,k_d3c1,V_db5(jloop,i),C5P(jloop,i)+k3(10)/1,Hog1P(jloop,i),V_ash1(jloop,i),k_h1ppc1,C5hP(jloop,i)+k3(51)/1,n_sic1hog1)*deltat;
  k4(11) = Cdc6_eq (kk_sf6,kkk_sf6,Swi5(jloop,i)+k3(18)/1,kkkk_sf6,SBF(jloop,i),V_db2(jloop,i),k_dif2,F2(jloop,i)+k3(13)/1,V_db5(jloop,i),k_dif5,F5(jloop,i)+k3(14)/1,k_ppf6,Cdc14(jloop,i)+k3(27)/1,Cdc6P(jloop,i)+k3(12)/1,k_asf2,Clb2(jloop,i)+k3(4)/1,k_asf5 ,Clb5(jloop,i)+k3(3)/1,V_kpf6(jloop,i),Cdc6(jloop,i)+k3(11)/1,V_pdb2(jloop,i),PFF2(jloop,i)+k3(45)/1,k_pdif2,k_pasf2,PClb2(jloop,i)+k3(42)/1)*deltat;
  k4(12) = Cdc6P_eq(V_kpf6(jloop,i),Cdc6(jloop,i)+k3(11)/1,k_ppf6,Cdc14(jloop,i)+k3(27)/1,k_d3f6,Cdc6P(jloop,i)+k3(12)/1,V_db2(jloop,i),F2P(jloop,i)+k3(15)/1,V_db5(jloop,i),F5P(jloop,i)+k3(16)/1,V_pdb2(jloop,i),PFF2P(jloop,i)+k3(46)/1)*deltat;
  k4(13) = F2_eq(k_asf2,Clb2(jloop,i)+k3(4)/1,Cdc6(jloop,i)+k3(11)/1,k_ppf6,Cdc14(jloop,i)+k3(27)/1,F2P(jloop,i)+k3(15)/1,k_dif2,V_db2(jloop,i),V_kpf6(jloop,i),F2(jloop,i)+k3(13)/1,k_Swe1(jloop,i),k_Mih1(jloop,i),PFF2(jloop,i)+k3(45)/1)*deltat;
  k4(14) = F5_eq(k_asf5,Clb5(jloop,i)+k3(3)/1,Cdc6(jloop,i)+k3(11)/1,k_ppf6,Cdc14(jloop,i)+k3(27)/1,F5P(jloop,i)+k3(16)/1,k_dif5,V_db5(jloop,i),V_kpf6(jloop,i),F5(jloop,i)+k3(14)/1)*deltat;
  k4(15) = F2P_eq( V_kpf6(jloop,i),F2(jloop,i)+k3(13)/1,k_ppf6,Cdc14(jloop,i)+k3(27)/1,k_d3f6,V_db2(jloop,i),F2P(jloop,i)+k3(15)/1,k_Swe1(jloop,i),k_Mih1(jloop,i),PFF2P(jloop,i)+k3(46)/1)*deltat;
  k4(16) = F5P_eq(V_kpf6(jloop,i),F5(jloop,i)+k3(14)/1,k_ppf6,Cdc14(jloop,i)+k3(27)/1,k_d3f6,V_db5(jloop,i),F5P(jloop,i)+k3(16)/1)*deltat;
  k4(17) = Swi5_T_eq(kk_sswi,kkk_sswi,Mcm1(jloop,i),k_dswi,Swi5_T(jloop,i)+k3(17)/1)*deltat;
  k4(18) = Swi5_eq (kk_sswi,kkk_sswi,Mcm1(jloop,i),k_aswi,Cdc14(jloop,i)+k3(27)/1,Swi5_T(jloop,i)+k3(17)/1,Swi5(jloop,i)+k3(18)/1,k_dswi,k_iswi,Clb2(jloop,i)+k3(4)/1)*deltat;
  k4(19) = APC_P_eq(k_aapc,Clb2(jloop,i)+k3(4)/1,APC_P(jloop,i)+k3(19)/1,J_aapc,k_iapc,J_iapc)*deltat;
  k4(20) = Cdc20_T_eq(kk_s20,kkk_s20,Mcm1(jloop,i),k_d20,Cdc20_T(jloop,i)+k3(20)/1)*deltat;
  k4(21) = Cdc20_A_eq(kk_a20,kkk_a20,APC_P(jloop,i)+k3(19)/1,Cdc20_T(jloop,i)+k3(20)/1,Cdc20_A(jloop,i)+k3(21)/1,k_mad2,k_d20)*deltat;
  k4(22) = Cdh1_T_eq(k_scdh,k_dcdh,Cdh1_T(jloop,i)+k3(22)/1)*deltat;
  k4(23) = Cdh1_eq(k_scdh,k_dcdh,Cdh1(jloop,i)+k3(23)/1,V_acdh(jloop,i),J_acdh,Cdh1_T(jloop,i)+k3(22)/1,V_icdh(jloop,i),J_icdh)*deltat;
  k4(24) = Tem1_eq(k_lte1,Tem1_T,Tem1(jloop,i)+k3(24)/1,J_atem,k_bub2,J_item)*deltat;
  k4(25) = Cdc15_eq(kk_a15,Tem1_T,Tem1(jloop,i)+k3(24)/1,kkk_a15,kkkk_a15,Cdc14(jloop,i)+k3(27)/1,Cdc15_T,Cdc15(jloop,i)+k3(25)/1,k_i15)*deltat;
  k4(26) = Cdc14_T_eq(k_s14,k_d14,Cdc14_T(jloop,i)+k3(26)/1)*deltat;
  k4(27) = Cdc14_eq(k_s14,k_d14,Cdc14(jloop,i)+k3(27)/1,k_dnet,RENT(jloop,i)+k3(30)/1,RENTP(jloop,i),k_dirent,k_direntp,k_asrent,Net1(jloop,i)+k3(29)/1,k_asrentp,Net1P(jloop,i))*deltat;
  k4(28) = Net1_T_eq(k_snet,k_dnet,Net1_T(jloop,i)+k3(28)/1)*deltat;
  k4(29) = Net1_eq(k_snet, k_dnet, Net1(jloop,i)+k3(29)/1, k_d14, RENT(jloop,i)+k3(30)/1, k_dirent, k_asrent, Cdc14(jloop,i)+k3(27)/1,V_ppnet(jloop,i), Net1P(jloop,i), V_kpnet(jloop,i))*deltat;
  k4(30) = RENT_eq(k_d14,k_dnet,RENT(jloop,i)+k3(30)/1,k_dirent,k_asrent,Cdc14(jloop,i)+k3(27)/1,Net1(jloop,i)+k3(29)/1,V_ppnet(jloop,i),RENTP(jloop,i),V_kpnet(jloop,i))*deltat;
  k4(31) = PPX_eq(k_sppx, V_dppx(jloop,i), PPX(jloop,i)+k3(31)/1)*deltat;
  k4(32) = Pds1_eq(kk_spds,kkk_s1pds,SBF(jloop,i),kkk_s2pds,Mcm1(jloop,i),k_diesp,PE(jloop,i),V_dpds(jloop,i),k_asesp,Esp1(jloop,i)+k3(33)/1,Pds1(jloop,i)+k3(32)/1)*deltat;
  k4(33) = Esp1_eq (k_asesp,Pds1(jloop,i)+k3(32)/1,Esp1(jloop,i)+k3(33)/1,k_diesp,V_dpds(jloop,i),PE(jloop,i))*deltat;
  k4(34) = ORI_eq(k_sori,epsilon_orib5,Clb5(jloop,i)+k3(3)/1,epsilon_orib2,Clb2(jloop,i)+k3(4)/1,k_dori,ORI(jloop,i)+k3(34)/1)*deltat;
  k4(35) = BUD_eq(k_sbud,epsilon_budn2,Cln2(jloop,i)+k3(2)/1,epsilon_budn3,Cln3(jloop,i),epsilon_budb5,Clb5(jloop,i)+k3(3)/1,k_dbud,BUD(jloop,i)+k3(35)/1)*deltat;
  k4(36) = SPN_eq(k_sspn,Clb2(jloop,i)+k3(4)/1,J_spn,k_dspn,SPN(jloop,i)+k3(36)/1)*deltat;
  k4(37) = BE_eq(k_sBE,Cln2(jloop,i)+k3(2)/1,k_dBE,BE(jloop,i)+k3(37)/1,Clb5(jloop,i)+k3(3)/1)*deltat;
  k4(38) = Swe1_eq(k_sswe,SBF(jloop,i),k_ssweC,k_hsl1,Hsl1_Hsl7(jloop,i)+k3(39)/1,Swe1(jloop,i)+k3(38)/1,k_hsl1r,Swe1M(jloop,i)+k3(56)/1,V_iwee,Clb2(jloop,i)+k3(4)/1,J_iwee,V_awee,Swe1P(jloop,i)+k3(40)/1,J_awee,kk_dswe)*deltat;
  k4(39) = Hsl_Hsl7_Hog1P_eq(kk_Hsl1_Hsl7,Start(jloop,i),kkk_Hsl1_Hsl7,V_db2(jloop,i),Hsl1_Hsl7(jloop,i)+k3(39)/1,Hog1P(jloop,i),J_Hsl1,n_Hsl1d,kkd_Hsl1_Hsl7)*deltat;
  k4(40) = Swe1P_eq(k_hsl1,Hsl1_Hsl7(jloop,i)+k3(39)/1,Swe1P(jloop,i)+k3(40)/1,k_hsl1r,Swe1MP(jloop,i)+k3(55)/1,V_awee,J_awee,kk_dswe,Clb2(jloop,i)+k3(4)/1,V_iwee,Swe1(jloop,i)+k3(38)/1,J_iwee)*deltat;
  k4(41) = Mih1_eq(Mih1(jloop,i)+k3(41)/1,Clb2(jloop,i)+k3(4)/1,Vi_mih,Va_mih,Ji_mih,Ja_mih,Mih1_T)*deltat;
  k4(42) = PClb2_eq(k_Swe1(jloop,i),Clb2(jloop,i)+k3(4)/1,PClb2(jloop,i)+k3(42)/1,k_Mih1(jloop,i),k_pd3c1,PTrimP(jloop,i)+k3(44)/1,k_pdib2,PTrim(jloop,i)+k3(43)/1,k_pd3f6,PFF2P(jloop,i)+k3(46)/1,k_pdif2,PFF2(jloop,i)+k3(45)/1,V_pdb2(jloop,i),k_pasb2,Sic1(jloop,i)+k3(5)/1,k_pasf2,Cdc6(jloop,i)+k3(11)/1,k_hpd3c1,PTrimhP(jloop,i)+k3(54)/1,k_hpdib2,PTrimh(jloop,i)+k3(53)/1,k_hpasb2,Sic1h(jloop,i)+k3(47)/1)*deltat;
  k4(43) = PTrim_eq(k_pasb2,Sic1(jloop,i)+k3(5)/1,PClb2(jloop,i)+k3(42)/1,k_pdib2,PTrim(jloop,i)+k3(43)/1,k_pppc1,Cdc14(jloop,i)+k3(27)/1,PTrimP(jloop,i)+k3(44)/1,V_pdb2(jloop,i),V_pkpc1(jloop,i),k_Swe1(jloop,i),C2(jloop,i)+k3(7)/1 ,k_Mih1(jloop,i),V_ash1(jloop,i),Hog1P(jloop,i),k_h1ppc1,PTrimh(jloop,i)+k3(53)/1,n_sic1hog1)*deltat;
  k4(44) = PTrimP_eq (k_pd3c1,PTrimP(jloop,i)+k3(44)/1,k_pppc1,Cdc14(jloop,i)+k3(27)/1,V_pkpc1(jloop,i),PTrim(jloop,i)+k3(43)/1,V_pdb2(jloop,i),k_Mih1(jloop,i),k_Swe1(jloop,i),C2P(jloop,i)+k3(7)/1,Hog1P(jloop,i),V_ash1(jloop,i),k_h1ppc1,PTrimhP(jloop,i)+k3(54)/1,n_sic1hog1)*deltat;
  k4(45) = PFF2_eq (k_pdif2,PFF2(jloop,i)+k3(45)/1,k_pasf2,PClb2(jloop,i)+k3(42)/1,Cdc6(jloop,i)+k3(11)/1,k_pppf6,Cdc14(jloop,i)+k3(27)/1,PFF2P(jloop,i)+k3(46)/1,V_pdb2(jloop,i),V_pkpf6(jloop,i),k_Swe1(jloop,i),F2(jloop,i)+k3(13)/1,k_Mih1(jloop,i))*deltat;
  k4(46) = PFF2P_eq (V_pkpf6(jloop,i),PFF2(jloop,i)+k3(45)/1,k_pppf6,Cdc14(jloop,i)+k3(27)/1,PFF2P(jloop,i)+k3(46)/1,k_pd3f6,V_pdb2(jloop,i),k_Swe1(jloop,i),F2P(jloop,i)+k3(15)/1,k_Mih1(jloop,i))*deltat;
  k4(47) = Sic1h_eq(V_ash1(jloop,i),Sic1(jloop,i)+k3(5)/1,Hog1P(jloop,i),V_hdb2(jloop,i),C2h(jloop,i)+k3(50)/1,k_hdib2,V_hdb5(jloop,i),C5h(jloop,i)+k3(51)/1,k_hdib5,k_hppc1,Cdc14(jloop,i)+k3(27)/1,Sic1hP(jloop,i)+k3(48)/1,k_hasb2,Clb2(jloop,i)+k3(4)/1,Sic1h(jloop,i)+k3(47)/1,k_hasb5,Clb5(jloop,i)+k3(3)/1,V_hkpc1(jloop,i),k_hpdib2,PTrimh(jloop,i)+k3(53)/1,V_hpdb2(jloop,i),k_hpasb2,PClb2(jloop,i)+k3(42)/1,k_h1ppc1,n_sic1hog1)*deltat;  
  k4(48) = Sic1hP_eq (V_hkpc1(jloop,i),Sic1h(jloop,i)+k3(47)/1,k_hppc1,Cdc14(jloop,i)+k3(27)/1,k_hd3c1,Sic1hP(jloop,i)+k3(48)/1,V_hdb2(jloop,i),C2hP(jloop,i)+k3(52)/1,V_hdb5(jloop,i),C5hP(jloop,i)+k3(51)/1,V_ash1(jloop,i),Hog1P(jloop,i),Sic1P(jloop,i)+k3(6)/1,k_h1ppc1,n_sic1hog1,V_hpdb2(jloop,i),PTrimhP(jloop,i)+k3(54)/1)*deltat;
  k4(49) = C5h_eq(k_hasb5,Clb5(jloop,i)+k3(3)/1,Sic1h(jloop,i)+k3(47)/1,k_hppc1,Cdc14(jloop,i)+k3(27)/1,C5hP(jloop,i)+k3(51)/1,k_hdib5,V_hdb5(jloop,i),V_hkpc1(jloop,i),C5h(jloop,i)+k3(49)/1,V_ash1(jloop,i),Hog1P(jloop,i),C5(jloop,i)+k3(8)/1,k_h1ppc1,n_sic1hog1)*deltat;
  k4(50) = C2h_eq(k_hasb2,Clb2(jloop,i)+k3(4)/1,Sic1h(jloop,i)+k3(47)/1,k_hppc1,Cdc14(jloop,i)+k3(27)/1,C2hP(jloop,i)+k3(52)/1,k_hdib2,V_hdb2(jloop,i),V_hkpc1(jloop,i),C2h(jloop,i)+k3(50)/1,k_Swe1(jloop,i),k_Mih1(jloop,i),PTrimh(jloop,i)+k3(53)/1,V_ash1(jloop,i),Hog1P(jloop,i),C2(jloop,i)+k3(7)/1,k_h1ppc1,n_sic1hog1)*deltat;
  k4(51) = C5hP_eq (V_hkpc1(jloop,i),C5h(jloop,i)+k3(49)/1,k_hppc1,Cdc14(jloop,i)+k3(27)/1,k_hd3c1,V_hdb5(jloop,i),C5hP(jloop,i)+k3(51)/1,V_ash1(jloop,i),C5P(jloop,i)+k3(10)/1,Hog1P(jloop,i),k_h1ppc1,n_sic1hog1)*deltat;
  k4(52) = C2hP_eq (V_hkpc1(jloop,i),C2h(jloop,i)+k3(50)/1,k_hppc1,Cdc14(jloop,i)+k3(27)/1,k_hd3c1,V_hdb2(jloop,i),C2hP(jloop,i)+k3(52)/1,Hog1P(jloop,i),k_Swe1(jloop,i),k_Mih1(jloop,i),PTrimhP(jloop,i)+k3(54)/1,V_ash1(jloop,i),C2P(jloop,i)+k3(9)/1,k_h1ppc1,n_sic1hog1)*deltat;
  k4(53) = PTrimh_eq (k_hpasb2,Sic1h(jloop,i)+k3(47)/1,PClb2(jloop,i)+k3(42)/1,k_hpdib2,PTrimh(jloop,i)+k3(53)/1,k_hpppc1,Cdc14(jloop,i)+k3(27)/1,PTrimhP(jloop,i)+k3(54)/1,V_hpdb2(jloop,i),V_hpkpc1(jloop,i),k_Swe1(jloop,i),C2h(jloop,i)+k3(50)/1,k_Mih1(jloop,i),V_ash1(jloop,i),Hog1P(jloop,i),PTrim(jloop,i)+k3(43)/1,k_h1ppc1,n_sic1hog1)*deltat;
  k4(54) = PTrimhP_eq (k_hpd3c1,PTrimhP(jloop,i)+k3(54)/1,k_hpppc1,Cdc14(jloop,i)+k3(27)/1,V_hpkpc1(jloop,i),PTrimh(jloop,i)+k3(53)/1,V_hpdb2(jloop,i),k_Mih1(jloop,i),k_Swe1(jloop,i),C2hP(jloop,i)+k3(52)/1,V_ash1(jloop,i),PTrimP(jloop,i)+k3(44)/1,Hog1P(jloop,i),k_h1ppc1,n_sic1hog1)*deltat;
  k4(55) = Swe1MP_eq(k_hsl1,Hsl1_Hsl7(jloop,i)+k3(39)/1,Swe1P(jloop,i)+k3(40)/1,k_hsl1r,Swe1MP(jloop,i)+k3(55)/1,V_awee,J_awee,V_iwee,Clb2(jloop,i)+k3(4)/1,Swe1M(jloop,i)+k3(56)/1,J_iwee,kk_dswe)*deltat;
  k4(56) = Swe1M_Hog1_eq(k_hsl1,Hsl1_Hsl7(jloop,i)+k3(39)/1,Swe1(jloop,i)+k3(38)/1,k_hsl1r,Swe1M(jloop,i)+k3(56)/1,V_iwee,Clb2(jloop,i)+k3(4)/1,J_iwee,V_awee,Swe1MP(jloop,i)+k3(55)/1,J_awee,kk_dswe)*deltat;
  
  %% Updating 
  Temp = (k1 + 2*k2 + 2*k3 + k4) / 6;
  mass1(jloop,i+1) = mass1(jloop,i) + Temp(1);
  mass(jloop,i+1) = mass1(jloop,i);
  Cln2(jloop,i+1) = Cln2(jloop,i) + Temp(2);
  Clb5(jloop,i+1) = Clb5(jloop,i) + Temp(3);
  Clb2(jloop,i+1) = Clb2(jloop,i) + Temp(4);
  Sic1(jloop,i+1) = Sic1(jloop,i) + Temp(5);
  Sic1P(jloop,i+1) = Sic1P(jloop,i) + Temp(6);
  C2(jloop,i+1) = C2(jloop,i) +Temp(7);
  C5(jloop,i+1) = C5(jloop,i)+Temp(8);
  C2P(jloop,i+1) = C2P(jloop,i)+Temp(9);
  C5P(jloop,i+1) = C5P(jloop,i)+Temp(10);
  Cdc6(jloop,i+1) = Cdc6(jloop,i)+Temp(11);
  Cdc6P(jloop,i+1) = Cdc6P(jloop,i)+Temp(12);
  F2(jloop,i+1) = F2(jloop,i)+Temp(13);
  F5(jloop,i+1) = F5(jloop,i)+Temp(14);
  F2P(jloop,i+1) = F2P(jloop,i)+Temp(15);
  F5P(jloop,i+1) = F5P(jloop,i)+Temp(16);
  Swi5_T(jloop,i+1) = Swi5_T(jloop,i)+Temp(17);
  Swi5(jloop,i+1) = Swi5(jloop,i)+Temp(18);
  APC_P(jloop,i+1) = APC_P(jloop,i)+Temp(19);
  Cdc20_T(jloop,i+1) = Cdc20_T(jloop,i)+Temp(20);
  Cdc20_A(jloop,i+1) = Cdc20_A(jloop,i)+Temp(21);
  Cdh1_T(jloop,i+1) = Cdh1_T(jloop,i)+Temp(22);
  Cdh1(jloop,i+1) =  Cdh1(jloop,i)+Temp(23);
  Tem1(jloop,i+1) = Tem1(jloop,i)+Temp(24);
  Cdc15(jloop,i+1) = Cdc15(jloop,i)+Temp(25);
  Cdc14_T(jloop,i+1) = Cdc14_T(jloop,i)+Temp(26);
  Cdc14(jloop,i+1) = Cdc14(jloop,i)+Temp(27);
  Net1_T(jloop,i+1) = Net1_T(jloop,i)+Temp(28);
  Net1(jloop,i+1) = Net1(jloop,i)+Temp(29);
  RENT(jloop,i+1) = RENT(jloop,i)+Temp(30);
  PPX(jloop,i+1) = PPX(jloop,i)+Temp(31);
  Pds1(jloop,i+1) = Pds1(jloop,i)+Temp(32);
  Esp1(jloop,i+1) = Esp1(jloop,i)+Temp(33);
  ORI(jloop,i+1) = ORI(jloop,i)+Temp(34);
  BUD(jloop,i+1) = BUD(jloop,i)+Temp(35);
  SPN(jloop,i+1) = SPN(jloop,i)+Temp(36);
  BE(jloop,i+1) = BE(jloop,i)+Temp(37);
  Swe1(jloop,i+1) = Swe1(jloop,i)+Temp(38);
  Hsl1_Hsl7(jloop,i+1) = Hsl1_Hsl7(jloop,i)+Temp(39);
  Swe1P(jloop,i+1) = Swe1P(jloop,i)+Temp(40);
  Mih1(jloop,i+1) = Mih1(jloop,i)+Temp(41);
  PClb2(jloop,i+1) = PClb2(jloop,i)+Temp(42);
  PTrim(jloop,i+1) = PTrim(jloop,i)+Temp(43);
  PTrimP(jloop,i+1) = PTrimP(jloop,i)+Temp(44);
  PFF2(jloop,i+1) = PFF2(jloop,i)+Temp(45);
  PFF2P(jloop,i+1) = PFF2P(jloop,i)+Temp(46);
  Sic1h(jloop,i+1) = Sic1h(jloop,i)+Temp(47);
  Sic1hP(jloop,i+1) = Sic1hP(jloop,i)+Temp(48);
  C5h(jloop,i+1) = C5h(jloop,i)+Temp(49);
  C2h(jloop,i+1) = C2h(jloop,i)+Temp(50);
  C5hP(jloop,i+1) = C5hP(jloop,i)+Temp(51);
  C2hP(jloop,i+1) = C2hP(jloop,i)+Temp(52);
  PTrimh(jloop,i+1) = PTrimh(jloop,i)+Temp(53);
  PTrimhP(jloop,i+1) = PTrimhP(jloop,i)+Temp(54);
  Swe1MP(jloop,i+1) = Swe1MP(jloop,i)+Temp(55);
  Swe1M(jloop,i+1) = Swe1M(jloop,i)+Temp(56);

%%
     
 if ((sign(Clb2(jloop,i+1) - K_ez) == -1 ) &&(sign(Clb2(jloop,i) - K_ez) == 1 ))
    
    BUD(jloop,i+1) = BUD(jloop,1);
    SPN(jloop,i+1) = SPN(jloop,1);
    D = (1.026/k_g)-32;
    f = exp(-k_g*D);

    mass1(jloop,i+1) = (1 -f)*mass1(jloop,i);
    mass(jloop,i+1) = mass1(jloop,i+1);
    BE(jloop,i+1) = BE(jloop,1);
    BUDindex(jloop,i+1) = 0;
    jj = 0;
    dividetime(jloop,numberofdivide) = t(i);
    numberofdivide = numberofdivide+1;
    Start(jloop,i+1) = 0;
    ss = 0;
end
if ((sign(Clb2(jloop,i+1)+Clb5(jloop,i+1)-K_ez2)==-1) && ((sign(Clb2(jloop,i)+Clb5(jloop,i)-K_ez2)) ==1))
      ORI(jloop,i+1) = ORI(jloop,1);
end
if ( (ORI(jloop,i+1)>1) && (SPN(jloop,i+1)<1))
      k_mad2 = 8;
      k_bub2 = 1;
else 
      k_mad2 = 0.01;
      k_bub2 = 0.2;
end
if ((SPN(jloop,i+1)>1) && (Clb2(jloop,i+1)>K_ez))
      k_lte1 = 1;
else
      k_lte1 = 0.1;
end
if BUD(jloop,i+1) > 1
Start(jloop,i+1) = BUD(jloop,i+1);
else
   Start(jloop,i+1) = 0; 
end
t(i+1) = t(i)+deltat;
i = i+1;
end
%%
%% To have the same size of data, repeat these equation once more,as


Mcm1(jloop,i) = G(k_amcm*Clb2(jloop,i),k_imcm,J_amcm,J_imcm);              %[Mcm1] = G(k_amcm*[Clb2],k_imcm,J_amcm,J_imcm)

 
Cln3(jloop,i) = C_0*D_n3*mass1(jloop,i)/(J_n3*1+4*(5+Hog1P(jloop,i)^2)*Hog1P(jloop,i)^2 +D_n3*mass1(jloop,i));  

Bck2(jloop,i) = B_0*mass1(jloop,i);                                         %[Bck2] = B_0*[mass]

Clb5_T(jloop,i) = Clb5(jloop,i)+C5(jloop,i)+C5P(jloop,i)+F5(jloop,i)+F5P(jloop,i)+C5h(jloop,i)+C5hP(jloop,i);                     %[Clb5_T] = [Clb5]+[C5]+[C5P]+[F5]+[F5P]

Clb2_T(jloop,i) = Clb2(jloop,i)+C2(jloop,i)+C2P(jloop,i)+F2(jloop,i)+F2P(jloop,i)+PClb2(jloop,i)+PTrim(jloop,i)+PTrimP(jloop,i)+PFF2(jloop,i)+PFF2P(jloop,i)+C2h(jloop,i)+C2hP(jloop,i)+PTrimh(jloop,i)+PTrimhP(jloop,i);                     %[Clb2_T] = [Clb2]+[C2]+[C2P]+[F2]+[F2P]

Sic1_T(jloop,i) = Sic1(jloop,i)+Sic1P(jloop,i)+C2(jloop,i)+C2P(jloop,i)+C5(jloop,i)+C5P(jloop,i)+PTrim(jloop,i)+PTrimP(jloop,i)+Sic1h(jloop,i)+Sic1hP(jloop,i)+C2h(jloop,i)+C2hP(jloop,i)+C5h(jloop,i)+C5hP(jloop,i)+PTrimh(jloop,i)+PTrimhP(jloop,i);   

Cdc6_T(jloop,i) = Cdc6(jloop,i)+Cdc6P(jloop,i)+F2(jloop,i)+F2P(jloop,i)+F5(jloop,i)+F5P(jloop,i)+PFF2(jloop,i)+PFF2P(jloop,i);  

CKI_T(jloop,i) = Sic1_T(jloop,i)+Cdc6_T(jloop,i);                                 %[CKI_T] = [Sic1_T]+[Cdc6_T]

RENTP(jloop,i) = Cdc14_T(jloop,i)-RENT(jloop,i)-Cdc14(jloop,i) ;                        %[RENTP] = [Cdc14_T]-[RENT]-[Cdc14]

Net1P(jloop,i) = Net1_T(jloop,i)-Net1(jloop,i)-Cdc14_T(jloop,i)+Cdc14(jloop,i);                 %[Net1P] = [Net1_T]-[Net1]-[Cdc14_T]+[Cdc14] 

PE(jloop,i) = Esp1_T-Esp1(jloop,i);                                      %[PE] = [Esp1_T]-[Esp1]

V_db5(jloop,i) = kk_db5+kkk_db5*Cdc20_A(jloop,i);                          %V_db5 = kk_db5+kkk_db5*[Cdc20_A]

V_hdb5(jloop,i) = V_db5(jloop,i);

V_db2(jloop,i) = kk_db2+kkk_db2*Cdh1(jloop,i)+k_db2p*Cdc20_A(jloop,i) ;           %V_db2 = kk_db2+kkk_db2*[Cdh1]+k_db2p*[Cdc20_A]

V_pdb2(jloop,i) = V_db2(jloop,i);

V_hdb2(jloop,i) = V_db2(jloop,i);

V_hpdb2(jloop,i) = V_db2(jloop,i);

V_asbf(jloop,i) = k_asbf*(epsilon_sbfn2*Cln2(jloop,i)+epsilon_sbfn3*(Cln3(jloop,i)+Bck2(jloop,i))+epsilon_sbfb5*Clb5(jloop,i)); %V_asbf =k_asbf*(epsilon_sbfn2*[Cln2]+epsilon_sbfn3*([Cln3]+[Bck2])+epsilon_sbfb5*[Clb5])

V_isbf(jloop,i) = kk_isbf + kkk_isbf*Clb2(jloop,i);                        %V_isbf = kk_isbf + kkk_isbf*[Clb2]

V_ash1(jloop,i) = 3.2/(0.2^n_sic1hog1+Hog1P(jloop,i)^n_sic1hog1);

V_kpc1(jloop,i) = k_d1c1+k_d2c1*(epsilon_c1n3*Cln3(jloop,i)+epsilon_c1k2*Bck2(jloop,i)+epsilon_c1n2*Cln2(jloop,i)+epsilon_c1b5*Clb5(jloop,i)+epsilon_c1b2*Clb2(jloop,i))/(J_d2c1+Sic1_T(jloop,i)); %V_kpc1 = k_d1c1+k_d2c1*(epsilon_c1n3*[Cln3]+epsilon_c1k2*[Bck2]+epsilon_c1n2*[Cln2]+epsilon_c1b5*[Clb5]+epsilon_c1b2*[Clb2])/(J_d2c1+[Sic1_T])

V_pkpc1(jloop,i) = V_kpc1(jloop,i); 

V_hkpc1(jloop,i) = 14*V_kpc1(jloop,i);

V_hpkpc1(jloop,i) = 14*V_kpc1(jloop,i); 

V_kpf6(jloop,i) = k_d1f6+k_d2f6*(epsilon_f6n3*Cln3(jloop,i)+epsilon_f6k2*Bck2(jloop,i)+epsilon_f6n2*Cln2(jloop,i)+epsilon_f6b5*Clb5(jloop,i)+epsilon_f6b2*Clb2(jloop,i))/(J_d2f6+Cdc6_T(jloop,i)); %V_kpf6 = k_d1f6+k_d2f6*(epsilon_f6n3*[Cln3]+epsilon_f6k2*[Bck2]+epsilon_f6n2*[Cln2]+epsilon_f6b5*[Clb5]+epsilon_f6b2*[Clb2])/(J_d2f6+[Cdc6_T])

V_pkpf6(jloop,i) = V_kpf6(jloop,i);

V_acdh(jloop,i) = kk_acdh+kkk_acdh*Cdc14(jloop,i);                         %V_acdh = kk_acdh+kkk_acdh*[Cdc14] 

V_icdh(jloop,i) = kk_icdh+kkk_icdh*(epsilon_cdhn3*Cln3(jloop,i)+epsilon_cdhn2*Cln2(jloop,i)+epsilon_cdhb2*Clb2(jloop,i)+epsilon_cdhb5*Clb5(jloop,i)); %V_icdh = kk_icdh+kkk_icdh*(epsilon_cdhn3*[Cln3]+epsilon_cdhn2*[Cln2]+epsilon_cdhb2*[Clb2]+epsilon_cdhb5*[Clb5])

V_ppnet(jloop,i) = kk_ppnet+kkk_ppnet*PPX(jloop,i)  ;                      %V_ppnet = kk_ppnet+kkk_ppnet*[PPX]

V_kpnet(jloop,i) = (kk_kpnet+kkk_kpnet*Cdc15(jloop,i))*mass(jloop,i);             %V_kpnet = (kk_kpnet+kkk_kpnet*[Cdc15])*[mass]

V_dppx(jloop,i) = kk_dppx + kkk_dppx*(J_20ppx+Cdc20_A(jloop,i))*(J_pds)/(J_pds+Pds1(jloop,i));          %V_dppx = kk_dppx + kkk_dppx*(J_20ppx+[Cdc20_A])*(J_pds)/(J_pds+[Pds1]);

V_dpds(jloop,i) = kk_d1pds+kkk_d2pds*Cdc20_A(jloop,i)+kkk_d3pds*Cdh1(jloop,i);     %V_dpds = kk_d1pds+kkk_d2pds*[Cdc20_A]+kkk_d3pds*[Cdh1]

SBF(jloop,i) = G(V_asbf(jloop,i),V_isbf(jloop,i),J_asbf,J_isbf);                      %[SBF] = [MBF] = G(V_asbf,V_isbf,J_asbf,J_isbf)
MBF(jloop,i) = G(V_asbf(jloop,i),V_isbf(jloop,i),J_asbf,J_isbf);

k_Swe1(jloop,i) = (kk_swe*Swe1(jloop,i)+ kkk_swe*Swe1M(jloop,i)+kkkk_swe*Swe1P(jloop,i));

k_Mih1(jloop,i) = 5*Mih1(jloop,i) + 0.5*(Mih1_T-Mih1(jloop,i)) ;
%%%%%%%%%%%%%%%%%%%%%%%%%%%%%%%%%%%%%%%%%%%%%%%%%%%%%%%%%%%%%%%%%%%%


for ii = 2:size(dividetime,2)
cellcycle(jloop,ii) = dividetime(jloop,ii)-dividetime(jloop,ii-1);

end
cellcycledelay(jloop) = cellcycle(jloop,2) - 1.0e+02 *1.0814;

%% Plotting the result 
% Create figure
figure1 = figure('InvertHardcopy','off','Color',[1 1 1]);
set(figure1,'Units','centimeters','Position', [10 10 16.35 3])

% Create axes
axes1 = axes('Parent',figure1,'LineWidth',1.5,'FontSize',12,...
    'FontName','Helvetica');
xlim(axes1,[0 t_sim_dur]);
ylim(axes1,[0 2]);
set(gca,'YTick',[0 0.2 0.4 0.6 0.8 1 1.2 1.4 1.5])
set(gca,'XTick',0:20:t_sim_dur)
box(axes1,'on');
hold(axes1,'all');
%plot
cmap=colormap(lines);
plot(t,Sic1_T,'color',cmap(6,:),'LineWidth',1.5,'Parent',axes1);
hold on
plot(t,Swe1,'color',cmap(4,:),'LineWidth',1.5,'Parent',axes1);
hold on
plot(t,Clb5,'color',cmap(1,:),'LineWidth',1.5,'Parent',axes1);
hold on
plot(t,Clb2,'color',cmap(3,:),'LineWidth',1.5,'Parent',axes1);


end
%% Functions
%% Mass

function dmass = mass_eq(mass,k_g,kd_Hog1mass,Hog1P,M_massmax)
dmass = (k_g/(1+kd_Hog1mass*Hog1P))*(mass)*(M_massmax-mass);
end
%% Cln2

function dCln2 = Cln2_Hog1_eq(kk_sn2,SBF,kkk_sn2,k_dn2,mass,Cln2,Hog1P,kd_Hog1Cln2)
dCln2=(kk_sn2+kkk_sn2*(SBF))*(mass)/(1+kd_Hog1Cln2*Hog1P)-k_dn2*(Cln2);
end

%% Clb5

function dClb5 = Clb5_Hog1_eq( kk_sb5,kkk_sb5,MBF,mass,k_d3c1,C5P,k_dib5,C5,k_d3f6,F5P,k_dif5,F5,V_db5,k_asb5,Sic1,k_asf5,Cdc6,Clb5,k_hog1Clb5,Hog1P,k_hd3c1,C5hP,k_hdib5,C5h,k_hasb5,Sic1h,V_hdb5)
dClb5 =(kk_sb5+kkk_sb5*(MBF))*(mass)/(1+k_hog1Clb5*Hog1P)+(k_d3c1*(C5P)+k_dib5*(C5))+(k_d3f6*(F5P)+k_dif5*(F5))-(V_db5+k_asb5*(Sic1)+k_asf5*(Cdc6))*(Clb5)+k_hd3c1*(C5hP)+k_hdib5*(C5h)-k_hasb5*(Sic1h)*(Clb5)-0*V_hdb5*(Clb5);
end
%% Clb2

function dClb2 = Clb2_Hog1P_eq(kk_sb2,kkk_sb2 ,Mcm1, mass, k_d3c1,C2P,k_dib2,C2,k_d3f6,F2P,k_dif2,F2,V_db2,k_asb2,Sic1,k_asf2,Cdc6,Clb2,Hog1P,KClb2_H,k_Swe1,k_Mih1,PClb2,k_hd3c1,C2hP,k_hdib2,C2h,k_hasb2,Sic1h,V_hdb2)
dClb2 = (kk_sb2+kkk_sb2*(Mcm1))*(mass)/(1+(KClb2_H*Hog1P)^8)+(k_d3c1*(C2P)+k_dib2*(C2))+(k_d3f6*(F2P)+...
       k_dif2*(F2))-(V_db2+(k_asb2)*(Sic1)+k_asf2*(Cdc6))*(Clb2)-k_Swe1*(Clb2)+k_Mih1*PClb2+k_hd3c1*(C2hP)+k_hdib2*(C2h)-k_hasb2*(Sic1h)*(Clb2)-0*V_hdb2*Clb2;
end
%% Sic1

function dSic1 = Sic1_Hog1_eq(kk_sc1,kkk_sc1,Swi5,V_db2,k_dib2,C2,V_db5,k_dib5,C5,k_ppc1,Cdc14,Sic1P,k_asb2,Clb2,k_asb5,Clb5,V_kpc1,Sic1,Hog1PP,k_pasb2,Pclb2,V_pdb2,PTrim,k_pdib2,V_ash1,k_h1ppc1,Sic1h,n_sic1hog1)
dSic1 = (kk_sc1+kkk_sc1*(Swi5))+(V_db2+k_dib2)*(C2)+(V_db5+k_dib5)*(C5)+k_ppc1*(Cdc14)*(Sic1P)-...
    (k_asb2*(Clb2)+k_asb5*(Clb5)+V_kpc1)*(Sic1)-0.25*V_ash1*(Sic1)*(Hog1PP)^n_sic1hog1-k_pasb2*(Sic1)*(Pclb2)+V_pdb2*(PTrim)+k_pdib2*(PTrim)+k_h1ppc1*(Sic1h)*(Cdc14);
end
%% Sic1P

function dSic1P = Sic1P_Hog1_eq(V_kpc1,Sic1,k_ppc1,Cdc14,k_d3c1,Sic1P,V_db2,C2P,V_db5,C5P,Hog1PP,V_pdb2,PTrimP,V_ash1,k_h1ppc1,Sic1hP,n_sic1hog1)
dSic1P = V_kpc1*(Sic1)-(k_ppc1*(Cdc14)+k_d3c1)*(Sic1P)+...
         V_db2*(C2P)+V_db5*(C5P)+V_pdb2*(PTrimP)-V_ash1*(Sic1P)*(Hog1PP)^n_sic1hog1+k_h1ppc1*(Sic1hP)*(Cdc14);
end
%% C2

function dC2 = C2_eq(k_asb2,Clb2,Sic1,k_ppc1,Cdc14,C2P,k_dib2,V_db2,V_kpcl,C2,k_Swe1,k_Mih1,PTrim,V_ash1,Hog1P,k_h1ppc1,C2h,n_sic1hog1)
dC2 = k_asb2*(Clb2)*(Sic1)+k_ppc1*(Cdc14)*(C2P)-(k_dib2+V_db2+V_kpcl)*(C2)-k_Swe1*(C2)+k_Mih1*(PTrim)-V_ash1*(C2)*(Hog1P)^n_sic1hog1+k_h1ppc1*(C2h)*(Cdc14);
end
%% C5

function dC5 = C5_eq(k_asb5,Clb5,Sic1,k_ppc1,Cdc14,C5P,k_dib5,V_db5,V_kpcl,C5,V_ash1,Hog1P,k_h1ppc1,C5h,n_sic1hog1)
dC5 = k_asb5*(Clb5)*(Sic1)+k_ppc1*(Cdc14)*(C5P)-(k_dib5+V_db5+V_kpcl)* (C5)-V_ash1*((Hog1P)^n_sic1hog1)*(C5)+k_h1ppc1*(C5h)*(Cdc14);
end

%% C2P

function dC2P = C2P_Hog1_eq (V_kpc1,C2,k_ppc1,Cdc14,k_d3c1,V_db2,C2P,Hog1P,k_Swe1,k_Mih1,PTrimP,V_ash1,k_h1ppc1,C2hP,n_sic1hog1)
dC2P = V_kpc1*(C2)-(k_ppc1*(Cdc14)+k_d3c1+V_db2)*(C2P)-k_Swe1*(C2P)+k_Mih1*(PTrimP)-V_ash1*(C2P)*(Hog1P)^n_sic1hog1+k_h1ppc1*(C2hP)*(Cdc14);
end

%% C5P

function dC5P = C5P_Hog1_eq (V_kpc1,C5,k_ppc1,Cdc14,k_d3c1,V_db5,C5P,Hog1P,V_ash1,k_h1ppc1,C5hP,n_sic1hog1)
dC5P = V_kpc1*(C5)-(k_ppc1*(Cdc14)+k_d3c1+V_db5)*(C5P)-V_ash1*(C5P)*(Hog1P)^n_sic1hog1+k_h1ppc1*(C5hP)*(Cdc14);
end
%% Cdc6

function dCdc6 = Cdc6_eq (kk_sf6,kkk_sf6,Swi5,kkkk_sf6,SBF,V_db2,k_dif2,F2,V_db5,k_dif5,F5,k_ppf6,Cdc14,Cdc6P,k_asf2,Clb2,k_asf5 ,Clb5,V_kpf6,Cdc6,V_pdb2,PFF2,k_pdif2,k_pasf2,PClb2)
dCdc6=(kk_sf6+kkk_sf6*(Swi5)+kkkk_sf6*(SBF))+(V_db2+k_dif2)*(F2)+(V_db5+k_dif5)*(F5)+k_ppf6*(Cdc14)*(Cdc6P)...
    -(k_asf2*(Clb2)+k_asf5 *(Clb5)+V_kpf6)*(Cdc6)+V_pdb2*(PFF2)+k_pdif2*(PFF2)-k_pasf2*(PClb2)*(Cdc6);
end
%% Cdc6P

function dCdc6P = Cdc6P_eq(V_kpf6,Cdc6,k_ppf6,Cdc14,k_d3f6,Cdc6P,V_db2,F2P,V_db5,F5P,V_pdb2,PFF2P)
dCdc6P = V_kpf6*(Cdc6)-(k_ppf6*(Cdc14)+k_d3f6)*(Cdc6P)+V_db2*(F2P)+V_db5*(F5P)+V_pdb2*(PFF2P);
end
%% F2

function dF2 = F2_eq(k_asf2,Clb2,Cdc6,k_ppf6,Cdc14,F2P,k_dif2,V_db2,V_kpf6,F2,k_Swe1,k_Mih1,PFF2)
dF2=k_asf2*(Clb2)*(Cdc6)+k_ppf6*(Cdc14)*(F2P)-(k_dif2+V_db2+V_kpf6)*(F2)-k_Swe1*(F2)+k_Mih1*(PFF2);
end
%% F5

function dF5 = F5_eq(k_asf5,Clb5,Cdc6,k_ppf6,Cdc14,F5P,k_dif5,V_db5,V_kpf6,F5)
dF5=k_asf5*(Clb5)*(Cdc6)+k_ppf6*(Cdc14)*(F5P)-(k_dif5+V_db5+V_kpf6)*(F5);
end
%% F2P

function dF2P = F2P_eq( V_kpf6,F2,k_ppf6,Cdc14,k_d3f6,V_db2,F2P,k_Swe1,k_Mih1,PFF2P)
dF2P = V_kpf6*(F2)-(k_ppf6*(Cdc14)+k_d3f6+V_db2)*(F2P)-k_Swe1*(F2P)+k_Mih1*(PFF2P);
end
%% F5P

function dF5P = F5P_eq(V_kpf6,F5,k_ppf6,Cdc14,k_d3f6,V_db5,F5P)
dF5P = V_kpf6*(F5)-(k_ppf6*(Cdc14)+k_d3f6+V_db5)*(F5P);
end
%% Swi5_T

function dSwi5_T = Swi5_T_eq(kk_sswi,kkk_sswi,Mcm1,k_dswi,Swi5_T)
dSwi5_T = kk_sswi+kkk_sswi*(Mcm1)-k_dswi*(Swi5_T);
end
%% Swi5

function dSwi5 = Swi5_eq (kk_sswi,kkk_sswi,Mcm1,k_aswi,Cdc14,Swi5_T,Swi5,k_dswi,k_iswi,Clb2)
dSwi5 =kk_sswi+kkk_sswi*(Mcm1)+k_aswi*(Cdc14)*((Swi5_T)-(Swi5))-(k_dswi+k_iswi*(Clb2))*(Swi5);
end
%% APC_P

function dAPC_P = APC_P_eq(k_aapc,Clb2,APC_P,J_aapc,k_iapc,J_iapc)
dAPC_P = ((k_aapc*(Clb2)*(1-(APC_P)))/(J_aapc+1-(APC_P)))-((k_iapc*(APC_P))/(J_iapc+(APC_P)));
end
%% Cdc20_T

function dCdc20_T = Cdc20_T_eq(kk_s20,kkk_s20,Mcm1,k_d20,Cdc20_T)
dCdc20_T = kk_s20+kkk_s20*(Mcm1)-k_d20*(Cdc20_T);
end
%% Cdc20_A

function dCdc20_A = Cdc20_A_eq(kk_a20,kkk_a20,APC_P,Cdc20_T,Cdc20_A,k_mad2,k_d20)
dCdc20_A = (kk_a20+kkk_a20*(APC_P))*((Cdc20_T)-(Cdc20_A))-(k_mad2+k_d20)*(Cdc20_A);
end
%% Cdh1_T

function dCdh1_T = Cdh1_T_eq(k_scdh,k_dcdh,Cdh1_T)
dCdh1_T=k_scdh-k_dcdh*(Cdh1_T);
end
%% Cdh1

function dCdh1 = Cdh1_eq(k_scdh,k_dcdh,Cdh1,V_acdh,J_acdh,Cdh1_T,V_icdh,J_icdh)
dCdh1 = k_scdh-k_dcdh*(Cdh1)+((V_acdh*((Cdh1_T)-(Cdh1)))/(J_acdh+(Cdh1_T)-(Cdh1)))-((V_icdh*(Cdh1))/(J_icdh+(Cdh1)));
end
%% Tem1

function dTem1= Tem1_eq(k_lte1,Tem1_T,Tem1,J_atem,k_bub2,J_item)
dTem1=((k_lte1*((Tem1_T)-(Tem1)))/(J_atem+Tem1_T-Tem1))-((k_bub2*(Tem1))/(J_item+(Tem1)));
end
%% Cdc15

function dCdc15 = Cdc15_eq(kk_a15,Tem1_T,Tem1,kkk_a15,kkkk_a15,Cdc14,Cdc15_T,Cdc15,k_i15)
dCdc15 = (kk_a15*((Tem1_T)-(Tem1))+kkk_a15*(Tem1)+kkkk_a15*(Cdc14))*((Cdc15_T)-(Cdc15))-k_i15*(Cdc15);
end
%% Cdc14_T

function dCdc14_T = Cdc14_T_eq(k_s14,k_d14,Cdc14_T)
dCdc14_T = k_s14-k_d14*(Cdc14_T);
end
%% Cdc14

function dCdc14 = Cdc14_eq(k_s14,k_d14,Cdc14,k_dnet,RENT,RENTP,k_dirent,k_direntp,k_asrent,Net1,k_asrentp,Net1P)
dCdc14 = k_s14-k_d14*(Cdc14)+k_dnet*((RENT)+(RENTP))+k_dirent*(RENT)+k_direntp*(RENTP)-(k_asrent*(Net1)+k_asrentp*(Net1P))*(Cdc14);
end
%% Net1_T

function dNet1_T = Net1_T_eq(k_snet,k_dnet,Net1_T)
dNet1_T = k_snet-k_dnet*(Net1_T);
end
%% Net1

function dNet1 = Net1_eq(k_snet, k_dnet, Net1, k_d14, RENT, k_dirent, k_asrent, Cdc14, V_ppnet, Net1P, V_kpnet)
dNet1 = k_snet-k_dnet*(Net1)+k_d14*(RENT)+k_dirent*(RENT)-k_asrent*(Cdc14)*(Net1)+V_ppnet*(Net1P)-V_kpnet*(Net1);
end
%% RENT

function dRENT = RENT_eq(k_d14,k_dnet,RENT,k_dirent,k_asrent,Cdc14,Net1,V_ppnet,RENTP,V_kpnet)
dRENT = -(k_d14+k_dnet)*(RENT)-k_dirent*(RENT)+k_asrent*(Cdc14)*(Net1)+V_ppnet*(RENTP)-V_kpnet*(RENT);
end
%% PPX

function dPPX = PPX_eq(k_sspx, V_dppx, PPX)
dPPX = k_sspx - V_dppx*(PPX);
end
%% Pds1

function dPds1 = Pds1_eq(kk_spds,kkk_s1pds,SBF,kkk_s2pds,Mcm1,k_diesp,PE,V_dpds,k_asesp,Esp1,Pds1)
dPds1 = kk_spds+kkk_s1pds*(SBF)+kkk_s2pds*(Mcm1)+k_diesp*(PE)-(V_dpds+k_asesp*(Esp1))*(Pds1);
end
%% Esp1

function dEsp1 = Esp1_eq (k_asesp,Pds1,Esp1,k_diesp,V_dpds,PE)
dEsp1 = -k_asesp*(Pds1)*(Esp1)+(k_diesp+V_dpds)*(PE);
end
%% ORI

function dORI = ORI_eq(k_sori,epsilon_orib5,Clb5,epsilon_orib2,Clb2,k_dori,ORI)
dORI = k_sori*(epsilon_orib5*(Clb5)+epsilon_orib2*(Clb2))-k_dori*(ORI);
end
%% BUD

function dBUD = BUD_eq(k_sbud,epsilon_budn2,Cln2,epsilon_budn3,Cln3,epsilon_budb5,Clb5,k_dbud,BUD)
dBUD = k_sbud*(epsilon_budn2*(Cln2)+epsilon_budn3*(Cln3)+epsilon_budb5*(Clb5))-k_dbud*(BUD);
end
%% SPN 

function dSPN = SPN_eq(k_sspn,Clb2,J_spn,k_dspn,SPN)
dSPN = k_sspn*((Clb2)/(J_spn+(Clb2)))-k_dspn*(SPN);
end

%% BE

function dBE = BE_eq(k_sBE,Cln2,k_dBE,BE,Clb5)
dBE = k_sBE*(0*Cln2+Clb5)-k_dBE*(BE);
end

%% Swe1

function dSwe1 = Swe1_eq(k_sswe,MBF,k_ssweC,k_hsl1,Hsl1_Hsl7,Swe1,k_hsl1r,Swe1M,V_iwee,Clb2,J_iwee,V_awee,Swe1P,J_awee,kk_dswe)
dSwe1 = k_sswe*(MBF)+k_ssweC-k_hsl1*(Hsl1_Hsl7)*(Swe1)/(J_iwee+(Swe1))+k_hsl1r*(Swe1M)-(V_iwee*(Clb2)*(Swe1)/(J_iwee+(Swe1)))+ (V_awee*(Swe1P)/(J_awee+(Swe1P)))-kk_dswe*(Swe1);
end
%% Hsl1_Hsl7

function dHsl1_Hsl7 = Hsl_Hsl7_Hog1P_eq(kk_Hsl1_Hsl7,Start,kkk_Hsl1_Hsl7,V_db2,Hsl1_Hsl7,Hog1P,J_Hsl1,n_Hsl1d,kkd_Hsl1_Hsl7)
dHsl1_Hsl7  = (((kk_Hsl1_Hsl7*Start)/(1+(Hog1P/J_Hsl1)^n_Hsl1d))-kkk_Hsl1_Hsl7*V_db2*Hsl1_Hsl7-kkd_Hsl1_Hsl7*Hsl1_Hsl7);
end
%% Swe1P

function dSwe1P = Swe1P_eq(k_hsl1,Hsl1_Hsl7,Swe1P,k_hsl1r,Swe1MP,V_awee,J_awee,kk_dswe,V_iwee,Clb2,Swe1,J_iwee)
dSwe1P = -k_hsl1*(Hsl1_Hsl7)*(Swe1P)/(J_iwee+(Swe1P))+k_hsl1r*(Swe1MP)-V_awee*(Swe1P)/(J_awee+(Swe1P))-kk_dswe*(Swe1P)+(V_iwee*(Clb2)*(Swe1))/(J_iwee+(Swe1));
end
%% Mih1

function dMih1 = Mih1_eq(Mih1,Clb2,Vi_mih,Va_mih,Ji_mih,Ja_mih,Mih1_T)
dMih1 = -((Vi_mih*Mih1))/(Ji_mih+Mih1)+((Va_mih*Clb2*(Mih1_T-Mih1)))/(Ja_mih+(Mih1_T-Mih1));
end
%% PClb2

function dPClb2 = PClb2_eq(k_Swe1,Clb2,PClb2,k_Mih1,k_pd3c1,PTrimP,k_pdib2,PTrim,k_pd3f6,PFF2P,k_pdif2,PFF2,V_pdb2,k_pasb2,Sic1,k_pasf2,Cdc6,k_hpd3c1,PTrimhP,k_hpdib2,PTrimh,k_hpasb2,Sic1h)
dPClb2 =  k_Swe1*(Clb2)-k_Mih1*(PClb2)+k_pd3c1*(PTrimP)+k_pdib2*(PTrim)+...
          k_pd3f6*(PFF2P)+k_pdif2*(PFF2)-V_pdb2*(PClb2)-k_pasb2*(Sic1)*(PClb2)-k_pasf2*(Cdc6)*(PClb2)+k_hpd3c1*(PTrimhP)+k_hpdib2*(PTrimh)-k_hpasb2*(PClb2)*(Sic1h);
end
%% PTrim

function dPTrim = PTrim_eq (k_pasb2,Sic1,PClb2,k_pdib2,PTrim,k_pppc1,Cdc14,PTrimP,V_pdb2,V_pkpc1,k_Swe1,C2,k_Mih1,V_ash1,Hog1P,k_h1ppc1,PTrimh,n_sic1hog1)
 dPTrim = k_pasb2*(Sic1)*(PClb2)-k_pdib2*(PTrim)+k_pppc1*(Cdc14)*(PTrimP)-V_pdb2*(PTrim)-V_pkpc1*(PTrim)+k_Swe1*(C2)-k_Mih1*(PTrim)-V_ash1*(Hog1P^n_sic1hog1)*(PTrim)+k_h1ppc1*(Cdc14)*(PTrimh);
end
%% PTrimP

function dPTrimP = PTrimP_eq (k_pd3c1,PTrimP,k_pppc1,Cdc14,V_pkpc1,PTrim,V_pdb2,k_Mih1,k_Swe1,C2P,Hog1P,V_ash1,k_h1ppc1,PTrimhP,n_sic1hog1)
 dPTrimP = -k_pd3c1*(PTrimP)-k_pppc1*(Cdc14)*(PTrimP)+V_pkpc1*(PTrim)-V_pdb2*(PTrimP)-k_Mih1*(PTrimP)+k_Swe1*(C2P)-V_ash1*(Hog1P^n_sic1hog1)*(PTrimP) +k_h1ppc1*(Cdc14)*(PTrimhP);
end
%% dPFF2

function dPFF2 = PFF2_eq (k_pdif2,PFF2,k_pasf2,PClb2,Cdc6,k_pppf6,Cdc14,PFF2P,V_pdb2,V_pkpf6,k_Swe1,F2,k_Mih1)
dPFF2 = -k_pdif2*(PFF2)+k_pasf2*(PClb2)*(Cdc6)+k_pppf6*(Cdc14)*(PFF2P)-V_pdb2*(PFF2)-V_pkpf6*(PFF2)+k_Swe1*(F2)-k_Mih1*(PFF2) ;
end
%% PFF2P

function dPFF2P = PFF2P_eq (V_pkpf6,PFF2,k_pppf6,Cdc14,PFF2P,k_pd3f6,V_pdb2,k_Swe1,F2P,k_Mih1)
dPFF2P = V_pkpf6*(PFF2)-k_pppf6*(Cdc14)*(PFF2P)-k_pd3f6*(PFF2P)-V_pdb2*(PFF2P)+k_Swe1*(F2P)-k_Mih1*(PFF2P);
end
%% Sic1h

function dSic1h = Sic1h_eq(V_ash1,Sic1,Hog1P,V_hdb2,C2h,k_hdib2,V_hdb5,C5h,k_hdib5,k_hppc1,Cdc14,Sic1hP,k_hasb2,Clb2,Sic1h,k_hasb5,Clb5,V_hkpc1,k_hpdib2,PTrimh,V_hpdb2,k_hpasb2,PClb2,k_h1ppc1,n_sic1hog1)
    dSic1h = 0.25*V_ash1*(Sic1)*(Hog1P^n_sic1hog1)+V_hdb2*(C2h)+k_hdib2*(C2h)+V_hdb5*(C5h)+k_hdib5*(C5h)+k_hppc1*(Cdc14)*(Sic1hP)-...
        k_hasb2*(Clb2)*(Sic1h)-k_hasb5*(Clb5)*(Sic1h)-V_hkpc1*Sic1h+k_hpdib2*(PTrimh)+V_hpdb2*(PTrimh)-k_hpasb2*(Sic1h)*(PClb2)-k_h1ppc1*(Sic1h)*(Cdc14);
end
%% Sic1hP

function dSic1hP = Sic1hP_eq (V_hkpc1,Sic1h,k_hppc1,Cdc14,k_hd3c1,Sic1hP,V_hdb2,C2hP,V_hdb5,C5hP,V_ash1,Hog1P,Sic1P,k_h1ppc1,n_sic1hog1,V_hpdb2,PTrimhP)
dSic1hP = V_hkpc1*(Sic1h)-(k_hppc1*(Cdc14)+k_hd3c1)*(Sic1hP)+V_hdb2*(C2hP)+...
    +V_hdb5*(C5hP)+V_ash1*(Sic1P)*(Hog1P^n_sic1hog1)-k_h1ppc1*(Sic1hP)*(Cdc14)+V_hpdb2*PTrimhP;
end
%% C5h

function dC5h = C5h_eq(k_hasb5,Clb5,Sic1h,k_hppc1,Cdc14,C5hP,k_hdib5,V_hdb5,V_hkpcl,C5h,V_ash1,Hog1P,C5,k_h1ppc1,n_sic1hog1)
dC5h = k_hasb5*(Clb5)*(Sic1h)+k_hppc1*(Cdc14)*(C5hP)-(k_hdib5+V_hdb5+V_hkpcl)* (C5h)+V_ash1*(Hog1P^n_sic1hog1)*(C5)-k_h1ppc1*(C5h)*(Cdc14);
end
%% C2h

function dC2h = C2h_eq  (k_hasb2,Clb2,Sic1h,k_hppc1,Cdc14,C2hP,k_hdib2,V_hdb2,V_hkpcl,C2h,k_Swe1,k_Mih1,PTrimh,V_ash1,Hog1P,C2,k_h1ppc1,n_sic1hog1)
dC2h = k_hasb2*(Clb2)*(Sic1h)+k_hppc1*(Cdc14)*(C2hP)-(k_hdib2+V_hdb2+V_hkpcl)*(C2h)-k_Swe1*(C2h)+k_Mih1*(PTrimh)+V_ash1*(C2)*(Hog1P^n_sic1hog1)-k_h1ppc1*(C2h)*(Cdc14);
end
%% C5hP

function dC5hP = C5hP_eq (V_hkpc1,C5h,k_hppc1,Cdc14,k_hd3c1,V_hdb5,C5hP,V_ash1,C5P,Hog1P,k_h1ppc1,n_sic1hog1)
dC5hP = V_hkpc1*(C5h)-(k_hppc1*(Cdc14)+k_hd3c1+V_hdb5)*(C5hP)+V_ash1*(C5P)*(Hog1P^n_sic1hog1)-k_h1ppc1*(C5hP)*(Cdc14);
end

%% C2hP

function dC2hP = C2hP_eq (V_hkpc1,C2h,k_hppc1,Cdc14,k_hd3c1,V_hdb2,C2hP,Hog1P,k_Swe1,k_Mih1,PTrimhP,V_ash1,C2P,k_h1ppc1,n_sic1hog1)
dC2hP = V_hkpc1*(C2h)-(k_hppc1*(Cdc14)+k_hd3c1+V_hdb2)*(C2hP)-k_Swe1*(C2hP)+k_Mih1*(PTrimhP)+V_ash1*(C2P)*(Hog1P^n_sic1hog1)-k_h1ppc1*(C2hP)*(Cdc14);
end
%% PTrimh

function dPTrimh = PTrimh_eq (k_hpasb2,Sic1h,PClb2,k_hpdib2,PTrimh,k_hpppc1,Cdc14,PTrimhP,V_hpdb2,V_hpkpc1,k_Swe1,C2h,k_Mih1,V_ash1,Hog1P,PTrim,k_h1ppc1,n_sic1hog1)
 dPTrimh = k_hpasb2*(Sic1h)*(PClb2)-k_hpdib2*(PTrimh)+k_hpppc1*(Cdc14)*(PTrimhP)-V_hpdb2*(PTrimh)-V_hpkpc1*(PTrimh)+k_Swe1*(C2h)-k_Mih1*(PTrimh)+V_ash1*(Hog1P^n_sic1hog1)*(PTrim)-k_h1ppc1*(Cdc14)*(PTrimh);
end
%% PTrimhp

function dPTrimhP = PTrimhP_eq (k_hpd3c1,PTrimhP,k_hpppc1,Cdc14,V_hpkpc1,PTrimh,V_hpdb2,k_Mih1,k_Swe1,C2hP,V_ash1,PTrimP,Hog1P,k_h1ppc1,n_sic1hog1)
 dPTrimhP = -k_hpd3c1*(PTrimhP)-k_hpppc1*(Cdc14)*(PTrimhP)+V_hpkpc1*(PTrimh)-V_hpdb2*(PTrimhP)-k_Mih1*(PTrimhP)+k_Swe1*(C2hP)+V_ash1*(PTrimP)*(Hog1P^n_sic1hog1)-k_h1ppc1*(Cdc14)*(PTrimhP);
end
%% Swe1MP

function dSwe1MP = Swe1MP_eq(k_hsl1,Hsl1_Hsl7,Swe1P,k_hsl1r,Swe1MP,V_awee,J_awee,V_iwee,Clb2,Swe1M,J_iwee,kk_dswe)
dSwe1MP = k_hsl1*(Hsl1_Hsl7)*(Swe1P)/(J_iwee+(Swe1P))-k_hsl1r*(Swe1MP)-((V_awee*(Swe1MP))/(J_awee+(Swe1MP)))+((V_iwee*(Clb2)*(Swe1M))/(J_iwee+(Swe1M)))-kk_dswe*(Swe1MP);
end
%% Swe1M

function dSwe1M = Swe1M_Hog1_eq(Hsl1,Swe1,k_hsl1r,Swe1M,V_iwee,Clb2,J_iwee,V_awee,Swe1MP,J_awee,kk_dswe,Hog1P)
dSwe1M = (Hsl1/(1+40*Hog1P))*((Swe1))-k_hsl1r*Hsl1*(Swe1M)-((V_iwee*(Clb2)*(Swe1M))/(J_iwee+(Swe1M)))+ ((V_awee*(Swe1MP))/(J_awee+(Swe1MP)))-kk_dswe*(Swe1M);
end
%% G
function Gans= G(V_a,V_i,J_a,J_i)
Gans = (2*J_i*V_a)/(V_i-V_a+J_a*V_i+J_i*V_a+sqrt((V_i-V_a+J_a*V_i+J_i*V_a)^2-4*(V_i-V_a)*J_i*V_a));
end
